# Supplementary material for: Features and protective efficacy of human mAbs targeting Mycobacterium tuberculosis arabinomannan
Source: JCI Insight. 2023 Oct 23;8(20):e167960. doi: 10.1172/jci.insight.167960 (PMC10619501; doi:10.1172/jci.insight.167960)
Supplement: Supporting data values [file jciinsight-8-167960-s173.xlsx]

## Sheet: Figure 1
Figure 1B				Figure 1C
	MFI			Time (s)	37.5nM	Fitted	18.75nM	Fitted	9.38nM	Fitted	4.69nM	Fitted	2.34nM	Fitted
LAM.AM OS	P1 serum	P1AM25		330.02	0.00853787	0	0.00561572	0	0.00322319	0	-0.0017648	0	0.00532396	0
1	11137	16185		330.22	0.0101161	0.0014378	0.00641684	0.00068025	0.00367875	0.00033139	-0.0015278	0.00016178	0.00566295	8.64e-05
2	9430	16554		330.42	0.0123172	0.00287156	0.00723538	0.00135946	0.00438888	0.00066249	-0.000772	0.00032348	0.00590369	0.00017277
3	6726	15696		330.62	0.0134963	0.00430127	0.00726688	0.00203764	0.00464562	0.0009933	-0.0003638	0.00048508	0.00577392	0.00025911
4	18721	16483		330.82	0.0155488	0.00572697	0.00784368	0.00271479	0.00541308	0.00132382	0.00032822	0.0006466	0.00612669	0.00034541
5	4995	1729		331.02	0.0169411	0.00714864	0.00820038	0.0033909	0.00579304	0.00165405	0.00080389	0.00080802	0.00571693	0.00043168
6	312.667	979		331.22	0.0183733	0.00856632	0.00917683	0.00406598	0.00628788	0.00198399	0.00102955	0.00096935	0.00578147	0.00051792
7	6844	15761		331.42	0.0199371	0.00998	0.0106518	0.00474003	0.00722482	0.00231363	0.00160696	0.0011306	0.00613105	0.00060412
8	7303	15745		331.62	0.0207214	0.0113897	0.0119692	0.00541305	0.00814448	0.00264299	0.00198867	0.00129175	0.00627965	0.00069028
9	4977	15297		331.82	0.0216012	0.0127954	0.0132237	0.00608504	0.00842393	0.00297206	0.00201576	0.00145282	0.00629065	0.00077641
10	5019	2476		332.02	0.0235597	0.0141972	0.0142005	0.00675602	0.00923435	0.00330084	0.00287078	0.0016138	0.00669859	0.00086251
11	5184	3843		332.22	0.0248524	0.015595	0.0152686	0.00742596	0.0102653	0.00362933	0.00329898	0.00177468	0.00720786	0.00094858
12	986.667	1426		332.42	0.0260619	0.0169889	0.0165481	0.00809489	0.0109277	0.00395753	0.00284347	0.00193548	0.00712877	0.00103461
15	12104	15726		332.62	0.0263307	0.0183789	0.0164028	0.00876279	0.0107999	0.00428544	0.00204757	0.00209619	0.00693483	0.0011206
16	4802	14705		332.82	0.0270773	0.019765	0.0169928	0.00942968	0.0113967	0.00461307	0.0020235	0.00225681	0.00700874	0.00120656
17	104	100		333.02	0.0280791	0.0211471	0.0177543	0.0100956	0.0112957	0.00494041	0.00193238	0.00241733	0.00658884	0.00129249
18	7301	15684		333.22	0.0283616	0.0225254	0.016872	0.0107604	0.0111223	0.00526745	0.00082237	0.00257777	0.0058612	0.00137839
19	9589	11490		333.42	0.0297345	0.0238998	0.0174144	0.0114243	0.0113502	0.00559421	0.00094235	0.00273812	0.0063296	0.00146425
20	4978	12233		333.62	0.031174	0.0252703	0.0181646	0.0120871	0.0112596	0.00592069	0.00085576	0.00289838	0.00685922	0.00155007
21	19492	14904		333.82	0.0331974	0.0266369	0.0193884	0.0127489	0.012966	0.00624688	0.00172273	0.00305856	0.00799846	0.00163587
22	4806	15390		334.02	0.0347736	0.0279998	0.0205454	0.0134097	0.0141203	0.00657278	0.00237282	0.00321864	0.0085566	0.00172163
23	21211	100		334.22	0.0362135	0.0293587	0.0213962	0.0140695	0.0144263	0.00689839	0.00284442	0.00337863	0.00831	0.00180735
25	11831	1775		334.42	0.0383254	0.0307139	0.0218082	0.0147283	0.0153688	0.00722372	0.00364118	0.00353854	0.00917336	0.00189304
44	2321	1202		334.62	0.0394084	0.0320652	0.0220204	0.0153861	0.0154816	0.00754876	0.00426376	0.00369835	0.00918992	0.0019787
45	6808	8985		334.82	0.0416587	0.0334127	0.022971	0.0160429	0.0160342	0.00787351	0.00448849	0.00385808	0.00957196	0.00206432
49	7163	14802		335.02	0.0423563	0.0347564	0.0234316	0.0166987	0.0161858	0.00819798	0.00410688	0.00401772	0.00834937	0.00214991
50	102	280		335.22	0.0443844	0.0360964	0.0252942	0.0173534	0.0169385	0.00852217	0.00450311	0.00417727	0.00899411	0.00223547
56	17955	14584		335.42	0.0459746	0.0374326	0.0269198	0.0180072	0.0175874	0.00884607	0.00578691	0.00433673	0.00970411	0.00232099
57	18543	15389		335.62	0.0477162	0.038765	0.0283193	0.01866	0.0185867	0.00916968	0.00678071	0.0044961	0.0102592	0.00240648
58	100	100		335.82	0.0503782	0.0400936	0.0291939	0.0193118	0.0187947	0.00949302	0.00706329	0.00465539	0.0107738	0.00249194
59	577.667	100		336.02	0.0524019	0.0414185	0.0296563	0.0199626	0.0195909	0.00981606	0.00820077	0.00481458	0.0110489	0.00257736
				336.22	0.0535585	0.0427397	0.0305334	0.0206124	0.0207166	0.0101388	0.00860569	0.00497369	0.0115309	0.00266274
				336.42	0.0537291	0.0440572	0.0304986	0.0212612	0.0198635	0.0104613	0.00751055	0.0051327	0.0107697	0.0027481
				336.62	0.053788	0.045371	0.0299149	0.021909	0.0191355	0.0107835	0.00702438	0.00529163	0.0103067	0.00283342
				336.82	0.0549078	0.046681	0.0302904	0.0225559	0.0200677	0.0111054	0.00766442	0.00545047	0.0103235	0.0029187
				337.02	0.0555976	0.0479874	0.0304567	0.0232017	0.0198216	0.011427	0.00775952	0.00560923	0.0100771	0.00300396
				337.22	0.0571765	0.0492901	0.0302576	0.0238466	0.020511	0.0117484	0.00775305	0.00576789	0.0109666	0.00308918
				337.42	0.05885	0.0505891	0.0310026	0.0244905	0.0211937	0.0120695	0.0091455	0.00592647	0.0119444	0.00317436
				337.62	0.0600223	0.0518845	0.0322224	0.0251334	0.0226116	0.0123902	0.0101457	0.00608496	0.0129332	0.00325951
				337.82	0.0615526	0.0531762	0.0335465	0.0257753	0.0238338	0.0127107	0.0117353	0.00624336	0.0143523	0.00334463
				338.02	0.0619864	0.0544643	0.0342832	0.0264163	0.0244377	0.0130309	0.0119161	0.00640167	0.0142753	0.00342972
				338.22	0.0631662	0.0557488	0.0350961	0.0270562	0.0248923	0.0133509	0.0121715	0.00655989	0.0151014	0.00351477
				338.42	0.0646033	0.0570296	0.0353612	0.0276952	0.0247641	0.0136705	0.0116226	0.00671803	0.0152371	0.00359978
				338.62	0.0657909	0.0583069	0.0365292	0.0283332	0.0251266	0.0139899	0.0120382	0.00687607	0.0149435	0.00368477
				338.82	0.0668255	0.0595805	0.0374366	0.0289703	0.0253476	0.014309	0.0112073	0.00703403	0.0145916	0.00376972
				339.02	0.0682454	0.0608506	0.0388226	0.0296063	0.0255327	0.0146278	0.0116001	0.00719191	0.0142737	0.00385464
				339.22	0.070615	0.062117	0.0401439	0.0302414	0.0259072	0.0149464	0.0120722	0.00734969	0.0149576	0.00393952
				339.42	0.0720837	0.0633799	0.0410963	0.0308756	0.0263901	0.0152646	0.0121867	0.00750739	0.0148894	0.00402437
				339.62	0.0735523	0.0646393	0.0421685	0.0315087	0.0270005	0.0155826	0.0117124	0.007665	0.0141551	0.00410919
				339.82	0.0741629	0.0658951	0.0419529	0.0321409	0.0260737	0.0159003	0.0108623	0.00782252	0.0129192	0.00419397
				340.02	0.0746234	0.0671474	0.0425874	0.0327722	0.0262575	0.0162177	0.0112408	0.00797995	0.0121673	0.00427872
				340.22	0.0763422	0.0683961	0.0439711	0.0334024	0.0275287	0.0165348	0.0119812	0.0081373	0.0130981	0.00436343
				340.42	0.0774643	0.0696414	0.0444654	0.0340317	0.0271513	0.0168517	0.0114252	0.00829455	0.0124118	0.00444812
				340.62	0.0792507	0.0708831	0.0454143	0.0346601	0.0277817	0.0171682	0.0121384	0.00845173	0.0129401	0.00453277
				340.82	0.0809102	0.0721213	0.045967	0.0352875	0.0286731	0.0174846	0.0120654	0.00860881	0.0135802	0.00461738
				341.02	0.0819602	0.0733561	0.0461662	0.0359139	0.0292633	0.0178006	0.0126326	0.00876581	0.0142579	0.00470196
				341.22	0.0836495	0.0745874	0.0469308	0.0365394	0.0299075	0.0181163	0.0130926	0.00892271	0.0151513	0.00478651
				341.42	0.0846706	0.0758152	0.0477656	0.0371639	0.0302448	0.0184318	0.0134143	0.00907954	0.0156851	0.00487103
				341.62	0.0858302	0.0770395	0.0490954	0.0377875	0.0308431	0.018747	0.0132375	0.00923627	0.0161862	0.00495551
				341.82	0.0874735	0.0782604	0.0499561	0.0384101	0.0307117	0.0190619	0.0130012	0.00939292	0.016699	0.00503996
				342.02	0.0882707	0.0794779	0.0501283	0.0390318	0.0309363	0.0193765	0.0125114	0.00954948	0.0158635	0.00512438
				342.22	0.0888262	0.0806919	0.0502419	0.0396525	0.0300013	0.0196909	0.0119407	0.00970595	0.0151927	0.00520876
				342.42	0.0893969	0.0819025	0.0508267	0.0402723	0.0304535	0.020005	0.0116018	0.00986234	0.0151035	0.00529311
				342.62	0.0902822	0.0831097	0.0511057	0.0408911	0.030815	0.0203188	0.0114511	0.0100186	0.0155316	0.00537742
				342.82	0.0903147	0.0843135	0.0512697	0.041509	0.0306295	0.0206323	0.0104806	0.0101748	0.0152487	0.0054617
				343.02	0.0917233	0.085514	0.0516552	0.042126	0.0308532	0.0209455	0.0102349	0.010331	0.0153841	0.00554595
				343.22	0.0922986	0.086711	0.0515614	0.042742	0.0311749	0.0212585	0.00921449	0.010487	0.0149896	0.00563017
				343.42	0.0925366	0.0879047	0.0516628	0.043357	0.0312767	0.0215712	0.0087046	0.010643	0.014491	0.00571435
				343.62	0.0927322	0.089095	0.0516483	0.0439712	0.0309163	0.0218837	0.00809785	0.0107988	0.0133413	0.0057985
				343.82	0.0934526	0.0902819	0.0519805	0.0445844	0.030576	0.0221958	0.00814198	0.0109546	0.0128807	0.00588262
				344.02	0.0951011	0.0914656	0.052873	0.0451966	0.0316533	0.0225077	0.00849455	0.0111103	0.0130318	0.0059667
				344.22	0.0967092	0.0926458	0.0534786	0.0458079	0.0324316	0.0228193	0.00899944	0.0112659	0.0136952	0.00605075
				344.42	0.0979418	0.0938228	0.0533081	0.0464183	0.0322766	0.0231306	0.00889852	0.0114214	0.0132414	0.00613477
				344.62	0.0996062	0.0949964	0.05385	0.0470278	0.0323658	0.0234417	0.00922415	0.0115768	0.0140032	0.00621875
				344.82	0.100888	0.0961668	0.0540265	0.0476363	0.0331152	0.0237525	0.00949454	0.0117322	0.0150656	0.0063027
				345.02	0.102207	0.0973338	0.0543573	0.0482439	0.0335372	0.024063	0.0107679	0.0118875	0.0155943	0.00638662
				345.22	0.104394	0.0984976	0.0558259	0.0488506	0.0340001	0.0243732	0.0111772	0.0120426	0.016213	0.0064705
				345.42	0.105826	0.0996581	0.0568033	0.0494564	0.0342939	0.0246832	0.0118057	0.0121977	0.0163773	0.00655435
				345.62	0.107137	0.100815	0.0584033	0.0500612	0.034842	0.0249929	0.0124169	0.0123527	0.0169356	0.00663817
				345.82	0.108574	0.101969	0.0595308	0.0506651	0.0349858	0.0253023	0.0131588	0.0125076	0.0172192	0.00672196
				346.02	0.109149	0.10312	0.0601952	0.0512681	0.0352278	0.0256114	0.0137373	0.0126625	0.0160721	0.00680571
				346.22	0.109776	0.104267	0.061557	0.0518701	0.035917	0.0259203	0.0138978	0.0128172	0.0165159	0.00688943
				346.42	0.111247	0.105412	0.0624611	0.0524713	0.0370889	0.0262289	0.0146615	0.0129719	0.0179769	0.00697311
				346.62	0.111352	0.106553	0.0622349	0.0530715	0.0364811	0.0265373	0.0138746	0.0131264	0.0175708	0.00705677
				346.82	0.11255	0.107691	0.0634524	0.0536708	0.0368774	0.0268453	0.0144018	0.0132809	0.018294	0.00714039
				347.02	0.113839	0.108825	0.0640477	0.0542692	0.0373272	0.0271531	0.014822	0.0134353	0.0187122	0.00722397
				347.22	0.114621	0.109957	0.0641636	0.0548667	0.0373672	0.0274606	0.0149419	0.0135896	0.0186317	0.00730753
				347.42	0.115388	0.111085	0.063952	0.0554633	0.0370027	0.0277679	0.014843	0.0137439	0.0180856	0.00739105
				347.62	0.116084	0.11221	0.0644838	0.0560589	0.037047	0.0280749	0.014688	0.013898	0.0169691	0.00747454
				347.82	0.117023	0.113332	0.0653558	0.0566537	0.0375222	0.0283816	0.0150045	0.014052	0.017181	0.00755799
				348.02	0.118132	0.11445	0.0652359	0.0572476	0.0378161	0.028688	0.0148589	0.014206	0.0164083	0.00764141
				348.22	0.117842	0.115566	0.0649834	0.0578405	0.0378296	0.0289942	0.0151208	0.0143599	0.0159041	0.0077248
				348.42	0.118944	0.116678	0.0655086	0.0584325	0.0380782	0.0293001	0.0155341	0.0145137	0.0155931	0.00780816
				348.62	0.120174	0.117788	0.0664052	0.0590237	0.0384062	0.0296057	0.0153999	0.0146674	0.0158311	0.00789148
				348.82	0.120611	0.118894	0.0667265	0.0596139	0.0387509	0.0299111	0.0158275	0.014821	0.0163779	0.00797477
				349.02	0.121757	0.119997	0.0670872	0.0602032	0.038166	0.0302162	0.0162445	0.0149746	0.0168412	0.00805803
				349.22	0.122996	0.121097	0.0679265	0.0607917	0.0381761	0.030521	0.0168684	0.015128	0.0176586	0.00814125
				349.42	0.122999	0.122194	0.0684645	0.0613792	0.0382525	0.0308256	0.0169889	0.0152814	0.0172513	0.00822445
				349.62	0.123511	0.123288	0.0700362	0.0619659	0.0383062	0.0311299	0.0168039	0.0154347	0.0174046	0.0083076
				349.82	0.124415	0.124378	0.0711159	0.0625516	0.0388368	0.0314339	0.0170748	0.0155879	0.0172679	0.00839073
				350.02	0.125968	0.125466	0.0716403	0.0631365	0.0395855	0.0317376	0.01745	0.015741	0.017899	0.00847382
				350.22	0.127359	0.12655	0.0727508	0.0637204	0.0401346	0.0320411	0.0179742	0.015894	0.0196139	0.00855688
				350.42	0.128277	0.127632	0.0729047	0.0643035	0.040234	0.0323444	0.0180548	0.016047	0.0211643	0.00863991
				350.62	0.129033	0.12871	0.0733453	0.0648857	0.0399538	0.0326473	0.0175261	0.0161998	0.0208884	0.00872291
				350.82	0.130428	0.129786	0.0745857	0.065467	0.0407244	0.03295	0.0184211	0.0163526	0.0230353	0.00880587
				351.02	0.130797	0.130858	0.0739479	0.0660474	0.0407851	0.0332524	0.0180001	0.0165053	0.0230127	0.0088888
				351.22	0.132374	0.131928	0.0740298	0.0666269	0.0409351	0.0335546	0.0177073	0.0166579	0.0226977	0.0089717
				351.42	0.133491	0.132994	0.0746389	0.0672056	0.041767	0.0338565	0.0186708	0.0168104	0.0229713	0.00905456
				351.62	0.133975	0.134057	0.0758767	0.0677833	0.0423322	0.0341581	0.0187241	0.0169629	0.0225259	0.00913739
				351.82	0.134344	0.135118	0.0759548	0.0683602	0.0427865	0.0344595	0.0185646	0.0171152	0.0228206	0.00922019
				352.02	0.134401	0.136175	0.0760134	0.0689362	0.0428754	0.0347606	0.0183094	0.0172675	0.0218032	0.00930296
				352.22	0.135334	0.137229	0.0775204	0.0695113	0.044699	0.0350614	0.0189501	0.0174196	0.0227238	0.00938569
				352.42	0.137127	0.138281	0.0789047	0.0700855	0.0457547	0.035362	0.0189555	0.0175718	0.0228424	0.00946839
				352.62	0.138206	0.139329	0.0797035	0.0706589	0.04633	0.0356623	0.0189315	0.0177238	0.0231277	0.00955106
				352.82	0.138888	0.140375	0.0801075	0.0712314	0.0463241	0.0359623	0.0193502	0.0178757	0.0229548	0.00963369
				353.02	0.140737	0.141417	0.0809164	0.071803	0.0465046	0.0362621	0.0194798	0.0180275	0.0227237	0.0097163
				353.22	0.141279	0.142457	0.0820387	0.0723738	0.0469814	0.0365616	0.0195554	0.0181793	0.0218411	0.00979887
				353.42	0.14194	0.143494	0.0829573	0.0729436	0.0474873	0.0368609	0.0193333	0.018331	0.0208083	0.0098814
				353.62	0.142384	0.144528	0.083402	0.0735126	0.0476027	0.0371599	0.018947	0.0184826	0.0203741	0.00996391
				353.82	0.14342	0.145559	0.0834096	0.0740808	0.0483583	0.0374586	0.0190367	0.018634	0.0198078	0.0100464
				354.02	0.145051	0.146586	0.0837482	0.0746481	0.04885	0.0377571	0.0193996	0.0187855	0.0204175	0.0101288
				354.22	0.145386	0.147612	0.0847723	0.0752145	0.0490602	0.0380552	0.0196887	0.0189368	0.0208627	0.0102112
				354.42	0.146061	0.148634	0.0854822	0.07578	0.0496592	0.0383532	0.0204101	0.0190881	0.0216855	0.0102936
				354.62	0.147755	0.149653	0.0866132	0.0763447	0.0505076	0.0386509	0.0208713	0.0192392	0.0213538	0.010376
				354.82	0.149114	0.15067	0.087347	0.0769085	0.0513448	0.0389483	0.0219623	0.0193903	0.0225005	0.0104583
				355.02	0.150881	0.151683	0.0872005	0.0774715	0.0515723	0.0392454	0.0222847	0.0195413	0.0221587	0.0105405
				355.22	0.153162	0.152694	0.0884121	0.0780336	0.0530865	0.0395423	0.0235593	0.0196922	0.0227419	0.0106228
				355.42	0.154578	0.153702	0.0888381	0.0785948	0.053448	0.0398389	0.0249335	0.0198431	0.022997	0.010705
				355.62	0.154759	0.154707	0.0894238	0.0791552	0.0527885	0.0401353	0.0241248	0.0199938	0.0227077	0.0107872
				355.82	0.155847	0.155709	0.0896514	0.0797147	0.053237	0.0404314	0.0247085	0.0201445	0.0237325	0.0108693
				356.02	0.157043	0.156709	0.0903633	0.0802734	0.0536718	0.0407273	0.025192	0.0202951	0.0236233	0.0109514
				356.22	0.158842	0.157705	0.0915161	0.0808312	0.0542502	0.0410229	0.0257775	0.0204455	0.0242436	0.0110335
				356.42	0.159691	0.158699	0.0911924	0.0813882	0.0533449	0.0413182	0.0254826	0.020596	0.02391	0.0111156
				356.62	0.15979	0.15969	0.0911398	0.0819444	0.0526385	0.0416133	0.0251314	0.0207463	0.0236403	0.0111976
				356.82	0.160006	0.160678	0.0912269	0.0824996	0.0526249	0.0419081	0.0246232	0.0208965	0.0227875	0.0112796
				357.02	0.160277	0.161664	0.0910677	0.0830541	0.0522778	0.0422026	0.0242171	0.0210467	0.0217358	0.0113615
				357.22	0.160225	0.162646	0.0915533	0.0836077	0.0516952	0.0424969	0.0242553	0.0211968	0.0213653	0.0114435
				357.42	0.160638	0.163626	0.0912102	0.0841604	0.0513613	0.0427909	0.0240448	0.0213468	0.0216157	0.0115253
				357.62	0.160744	0.164603	0.0910464	0.0847123	0.0518328	0.0430847	0.0232099	0.0214967	0.0217856	0.0116072
				357.82	0.161163	0.165578	0.0906667	0.0852634	0.0515016	0.0433782	0.022319	0.0216465	0.0210663	0.011689
				358.02	0.162021	0.166549	0.0906972	0.0858136	0.0517686	0.0436715	0.0225486	0.0217963	0.0220087	0.0117708
				358.22	0.162863	0.167518	0.0911174	0.086363	0.0521949	0.0439645	0.0226978	0.0219459	0.02267	0.0118526
				358.42	0.164053	0.168484	0.0923524	0.0869115	0.0530624	0.0442572	0.0227834	0.0220955	0.0231336	0.0119343
				358.62	0.165745	0.169448	0.0933004	0.0874592	0.0539971	0.0445497	0.0228896	0.022245	0.0232075	0.012016
				358.82	0.166847	0.170408	0.0942096	0.0880061	0.0545982	0.0448419	0.023299	0.0223944	0.0236939	0.0120976
				359.02	0.168308	0.171366	0.0955741	0.0885521	0.0556928	0.0451339	0.023902	0.0225437	0.0243268	0.0121793
				359.22	0.16955	0.172322	0.0967938	0.0890973	0.0571689	0.0454256	0.0245452	0.022693	0.0248418	0.0122609
				359.42	0.170927	0.173274	0.0978312	0.0896417	0.0576978	0.0457171	0.0251108	0.0228421	0.024441	0.0123424
				359.62	0.171984	0.174224	0.0992652	0.0901852	0.0584004	0.0460083	0.0257555	0.0229912	0.0251724	0.012424
				359.82	0.173091	0.175172	0.100213	0.0907279	0.0596194	0.0462992	0.0264515	0.0231402	0.0257718	0.0125055
				360.02	0.173414	0.176116	0.100258	0.0912698	0.0598875	0.0465899	0.0264885	0.0232892	0.0252742	0.0125869
				360.22	0.173591	0.177058	0.101054	0.0918109	0.0600845	0.0468804	0.0270171	0.023438	0.0256065	0.0126684
				360.42	0.1745	0.177997	0.101574	0.0923511	0.0602815	0.0471705	0.0269596	0.0235867	0.0258391	0.0127498
				360.62	0.174116	0.178934	0.101967	0.0928905	0.0605661	0.0474605	0.0264771	0.0237354	0.0246848	0.0128312
				360.82	0.175154	0.179868	0.102394	0.0934291	0.0609558	0.0477501	0.0268978	0.023884	0.0244657	0.0129125
				361.02	0.17582	0.1808	0.102178	0.0939669	0.0610389	0.0480396	0.0269083	0.0240325	0.0243328	0.0129938
				361.22	0.176812	0.181728	0.103321	0.0945038	0.0614225	0.0483287	0.0272748	0.0241809	0.0250897	0.0130751
				361.42	0.177052	0.182654	0.103492	0.0950399	0.0607625	0.0486176	0.0263101	0.0243292	0.0250363	0.0131563
				361.62	0.177757	0.183578	0.103287	0.0955753	0.0601091	0.0489063	0.0258819	0.0244775	0.0249206	0.0132376
				361.82	0.178154	0.184499	0.102335	0.0961097	0.0584656	0.0491947	0.024733	0.0246257	0.0238287	0.0133187
				362.02	0.179157	0.185417	0.1029	0.0966434	0.0577865	0.0494828	0.0247057	0.0247738	0.0240368	0.0133999
				362.22	0.18061	0.186333	0.104382	0.0971763	0.0577395	0.0497707	0.0248973	0.0249217	0.0250006	0.013481
				362.42	0.181201	0.187246	0.105183	0.0977083	0.0574896	0.0500583	0.025164	0.0250697	0.0247023	0.0135621
				362.62	0.182384	0.188157	0.105003	0.0982396	0.0571086	0.0503457	0.0255542	0.0252175	0.0246365	0.0136431
				362.82	0.183656	0.189065	0.106366	0.09877	0.0574674	0.0506329	0.0266125	0.0253653	0.0244331	0.0137241
				363.02	0.184813	0.18997	0.107292	0.0992996	0.0580645	0.0509197	0.0271355	0.0255129	0.0246179	0.0138051
				363.22	0.186102	0.190873	0.107629	0.0998284	0.05891	0.0512064	0.0277087	0.0256606	0.0244958	0.0138861
				363.42	0.187803	0.191774	0.1094	0.100356	0.060492	0.0514927	0.0290301	0.0258081	0.0251324	0.013967
				363.62	0.188608	0.192672	0.110501	0.100884	0.061468	0.0517789	0.0300899	0.0259555	0.0259211	0.0140479
				363.82	0.188811	0.193567	0.111313	0.10141	0.0630671	0.0520647	0.0301271	0.0261028	0.0263868	0.0141288
				364.02	0.18953	0.19446	0.111063	0.101936	0.0634871	0.0523503	0.0301154	0.0262501	0.0265281	0.0142096
				364.22	0.190506	0.19535	0.112262	0.10246	0.064205	0.0526357	0.0308216	0.0263973	0.0267455	0.0142904
				364.42	0.191594	0.196238	0.112976	0.102984	0.0652205	0.0529208	0.0300775	0.0265444	0.0272802	0.0143712
				364.62	0.192028	0.197123	0.113204	0.103508	0.0663089	0.0532057	0.0297727	0.0266914	0.0274438	0.0144519
				364.82	0.192646	0.198006	0.112799	0.10403	0.0665133	0.0534903	0.0290445	0.0268384	0.028207	0.0145326
				365.02	0.192773	0.198886	0.112772	0.104552	0.0667844	0.0537747	0.0277306	0.0269852	0.0280982	0.0146133
				365.22	0.193616	0.199764	0.113603	0.105072	0.0670104	0.0540588	0.0276365	0.027132	0.0282881	0.0146939
				365.42	0.19389	0.20064	0.11319	0.105592	0.0664516	0.0543427	0.0263363	0.0272787	0.0278094	0.0147745
				365.62	0.194534	0.201512	0.112475	0.106112	0.0664245	0.0546263	0.0262948	0.0274253	0.0277321	0.0148551
				365.82	0.195124	0.202383	0.112268	0.10663	0.066154	0.0549097	0.0258242	0.0275718	0.0273182	0.0149356
				366.02	0.196133	0.203251	0.112988	0.107148	0.0661903	0.0551928	0.0263494	0.0277183	0.0279442	0.0150161
				366.22	0.196873	0.204116	0.113084	0.107665	0.0661879	0.0554757	0.0271928	0.0278647	0.0281833	0.0150966
				366.42	0.197607	0.20498	0.112691	0.108181	0.0658113	0.0557583	0.0274625	0.0280109	0.0271591	0.0151771
				366.62	0.199279	0.20584	0.112669	0.108696	0.0664439	0.0560407	0.0279925	0.0281571	0.0271838	0.0152575
				366.82	0.201129	0.206699	0.113264	0.10921	0.0672612	0.0563228	0.028763	0.0283033	0.0267261	0.0153379
				367.02	0.202144	0.207554	0.113984	0.109724	0.0676034	0.0566047	0.0291321	0.0284493	0.0270609	0.0154182
				367.22	0.203168	0.208408	0.115082	0.110237	0.0682301	0.0568863	0.030085	0.0285953	0.0272303	0.0154985
				367.42	0.204362	0.209259	0.116976	0.110749	0.0691913	0.0571677	0.0312571	0.0287412	0.0281991	0.0155788
				367.62	0.205119	0.210108	0.117394	0.11126	0.0692843	0.0574488	0.031893	0.028887	0.0279674	0.0156591
				367.82	0.205899	0.210954	0.118105	0.111771	0.0697752	0.0577297	0.0321096	0.0290327	0.0281398	0.0157393
				368.02	0.206774	0.211798	0.118481	0.112281	0.0691262	0.0580103	0.0321862	0.0291783	0.0281235	0.0158195
				368.22	0.20677	0.212639	0.119761	0.11279	0.0689869	0.0582907	0.0317939	0.0293239	0.0275094	0.0158997
				368.42	0.206841	0.213478	0.120329	0.113298	0.0689727	0.0585709	0.03095	0.0294693	0.0275013	0.0159798
				368.62	0.206747	0.214315	0.120115	0.113806	0.0683284	0.0588508	0.0303749	0.0296147	0.0266708	0.0160599
				368.82	0.20713	0.215149	0.119517	0.114312	0.0675883	0.0591304	0.0296336	0.02976	0.0257733	0.01614
				369.02	0.207781	0.215981	0.120134	0.114818	0.0682021	0.0594099	0.0300028	0.0299053	0.0251231	0.01622
				369.22	0.208153	0.216811	0.120088	0.115323	0.0685211	0.059689	0.0300297	0.0300504	0.0250352	0.0163
				369.42	0.207943	0.217639	0.120126	0.115828	0.0690497	0.0599679	0.0300591	0.0301955	0.0245865	0.01638
				369.62	0.208287	0.218464	0.119919	0.116331	0.0686211	0.0602466	0.0302679	0.0303405	0.0239789	0.0164599
				369.82	0.208789	0.219286	0.119617	0.116834	0.0681385	0.060525	0.0307564	0.0304854	0.02394	0.0165398
				370.02	0.209489	0.220107	0.120522	0.117336	0.0683543	0.0608032	0.0308597	0.0306302	0.0247124	0.0166197
				370.22	0.210036	0.220925	0.120606	0.117837	0.0688676	0.0610812	0.0308274	0.030775	0.0244903	0.0166996
				370.42	0.212398	0.221741	0.121259	0.118338	0.0701304	0.0613589	0.0317484	0.0309197	0.0255954	0.0167794
				370.62	0.214511	0.222554	0.122142	0.118838	0.0722157	0.0616363	0.0330988	0.0310642	0.0267219	0.0168591
				370.82	0.215717	0.223365	0.122775	0.119337	0.0724674	0.0619135	0.0335533	0.0312088	0.0266097	0.0169389
				371.02	0.216718	0.224174	0.124597	0.119835	0.0731877	0.0621905	0.0347643	0.0313532	0.0274086	0.0170186
				371.22	0.217825	0.224981	0.12568	0.120333	0.0738276	0.0624672	0.0349811	0.0314975	0.027728	0.0170983
				371.42	0.218252	0.225785	0.126215	0.120829	0.073426	0.0627437	0.0345662	0.0316418	0.027518	0.017178
				371.62	0.21876	0.226587	0.125947	0.121325	0.0732672	0.0630199	0.0346196	0.031786	0.0265357	0.0172576
				371.82	0.219474	0.227387	0.1272	0.12182	0.0736237	0.0632959	0.0352825	0.0319301	0.0269372	0.0173372
				372.02	0.220354	0.228185	0.128265	0.122315	0.0732186	0.0635716	0.0349341	0.0320741	0.0267152	0.0174167
				372.22	0.220422	0.22898	0.128715	0.122809	0.0731039	0.0638472	0.0347653	0.0322181	0.0259527	0.0174963
				372.42	0.221355	0.229773	0.129423	0.123302	0.0730231	0.0641224	0.034892	0.0323619	0.0264138	0.0175758
				372.62	0.221254	0.230564	0.129072	0.123794	0.0726165	0.0643974	0.0343712	0.0325057	0.0258366	0.0176552
				372.82	0.222512	0.231353	0.129381	0.124285	0.0728318	0.0646722	0.0349024	0.0326494	0.0260457	0.0177347
				373.02	0.223196	0.232139	0.130126	0.124776	0.0739831	0.0649467	0.0347775	0.032793	0.02666	0.0178141
				373.22	0.223101	0.232924	0.130357	0.125266	0.0736473	0.0652211	0.0337476	0.0329366	0.0271045	0.0178935
				373.42	0.223936	0.233706	0.13102	0.125755	0.0743441	0.0654951	0.0337763	0.03308	0.0273358	0.0179728
				373.62	0.224794	0.234485	0.130482	0.126244	0.0737916	0.0657689	0.0334025	0.0332234	0.0271698	0.0180521
				373.82	0.225591	0.235263	0.130576	0.126731	0.0745977	0.0660425	0.0330172	0.0333668	0.0277815	0.0181314
				374.02	0.226257	0.236038	0.13152	0.127218	0.0761696	0.0663158	0.0327136	0.03351	0.0282564	0.0182106
				374.22	0.227016	0.236812	0.131608	0.127705	0.0769661	0.0665889	0.0328632	0.0336531	0.0279978	0.0182899
				374.42	0.22866	0.237583	0.132724	0.12819	0.0780132	0.0668618	0.0338837	0.0337962	0.0288509	0.0183691
				374.62	0.230078	0.238352	0.134022	0.128675	0.0788826	0.0671344	0.0347217	0.0339392	0.0284131	0.0184482
				374.82	0.231014	0.239118	0.134453	0.129159	0.0789334	0.0674068	0.0349487	0.0340821	0.027929	0.0185273
				375.02	0.232129	0.239883	0.135501	0.129642	0.0793652	0.0676789	0.0357004	0.0342249	0.0282766	0.0186064
				375.22	0.232838	0.240645	0.136133	0.130125	0.0790973	0.0679508	0.0356012	0.0343677	0.0284073	0.0186855
				375.42	0.234081	0.241406	0.136712	0.130606	0.0786888	0.0682225	0.0360513	0.0345103	0.0285628	0.0187645
				375.62	0.23574	0.242164	0.137671	0.131087	0.0794022	0.0684939	0.0376377	0.0346529	0.0286589	0.0188435
				375.82	0.237766	0.24292	0.139706	0.131568	0.0802302	0.068765	0.0390955	0.0347954	0.0301002	0.0189225
				376.02	0.238817	0.243674	0.140604	0.132047	0.0808508	0.069036	0.0391228	0.0349379	0.0302158	0.0190014
				376.22	0.239985	0.244425	0.142151	0.132526	0.0817071	0.0693067	0.0401928	0.0350802	0.0316685	0.0190803
				376.42	0.240307	0.245175	0.142599	0.133004	0.0816594	0.0695772	0.0400198	0.0352225	0.0322014	0.0191592
				376.62	0.240394	0.245923	0.142281	0.133482	0.0813904	0.0698474	0.0396844	0.0353647	0.031797	0.019238
				376.82	0.241177	0.246668	0.142824	0.133959	0.0817116	0.0701174	0.0397514	0.0355068	0.032388	0.0193169
				377.02	0.24177	0.247411	0.143191	0.134434	0.082603	0.0703871	0.0395604	0.0356489	0.0329771	0.0193956
				377.22	0.242189	0.248152	0.143138	0.13491	0.0827569	0.0706566	0.0397593	0.0357908	0.0331218	0.0194744
				377.42	0.242753	0.248892	0.143545	0.135384	0.0830126	0.0709259	0.0402557	0.0359327	0.0332129	0.0195531
				377.62	0.242823	0.249629	0.143263	0.135858	0.0830601	0.0711949	0.0404763	0.0360745	0.0329255	0.0196318
				377.82	0.242966	0.250364	0.143774	0.136331	0.0837347	0.0714638	0.0398809	0.0362162	0.0331286	0.0197105
				378.02	0.242293	0.251097	0.14374	0.136803	0.0833917	0.0717323	0.0389044	0.0363578	0.0322776	0.0197891
				378.22	0.24277	0.251827	0.144018	0.137275	0.0832741	0.0720006	0.0391829	0.0364994	0.0322447	0.0198677
				378.42	0.243424	0.252556	0.143985	0.137746	0.0834643	0.0722687	0.0391264	0.0366409	0.0318965	0.0199462
				378.62	0.244187	0.253283	0.143289	0.138216	0.0834227	0.0725366	0.0389739	0.0367823	0.031312	0.0200248
				378.82	0.244053	0.254008	0.142844	0.138686	0.0832311	0.0728042	0.0390349	0.0369236	0.0312519	0.0201033
				379.02	0.244835	0.25473	0.143587	0.139154	0.083113	0.0730716	0.0392575	0.0370649	0.0311681	0.0201817
				379.22	0.245954	0.255451	0.143777	0.139622	0.0835699	0.0733388	0.0395966	0.037206	0.0317501	0.0202602
				379.42	0.247618	0.256169	0.143852	0.14009	0.0843369	0.0736057	0.040527	0.0373472	0.0319078	0.0203386
				379.62	0.247864	0.256886	0.14381	0.140556	0.0847165	0.0738724	0.040411	0.0374882	0.0316154	0.020417
				379.82	0.2494	0.257601	0.14437	0.141022	0.0855712	0.0741388	0.0404288	0.0376291	0.0316845	0.0204953
				380.02	0.250888	0.258313	0.145616	0.141487	0.0873892	0.074405	0.0404209	0.0377699	0.0317359	0.0205736
				380.22	0.252588	0.259024	0.146962	0.141952	0.0884657	0.074671	0.0408385	0.0379107	0.0325571	0.0206519
				380.42	0.252818	0.259732	0.147444	0.142416	0.0885428	0.0749368	0.0406104	0.0380514	0.0318801	0.0207302
				380.62	0.253589	0.260439	0.147384	0.142879	0.0884449	0.0752023	0.0402708	0.038192	0.031698	0.0208084
				380.82	0.254371	0.261143	0.148262	0.143341	0.0882916	0.0754676	0.0403945	0.0383326	0.0321272	0.0208866
				381.02	0.255285	0.261846	0.148653	0.143803	0.0884334	0.0757326	0.0406468	0.0384731	0.0320842	0.0209648
				381.22	0.256448	0.262546	0.149891	0.144264	0.0885546	0.0759974	0.0412217	0.0386135	0.0323492	0.0210429
				381.42	0.257097	0.263245	0.15147	0.144724	0.0885465	0.076262	0.0412554	0.0387538	0.0325308	0.021121
				381.62	0.257631	0.263942	0.152039	0.145183	0.0886406	0.0765264	0.0408835	0.038894	0.0328751	0.0211991
				381.82	0.257797	0.264636	0.152604	0.145642	0.0886143	0.0767905	0.0401759	0.0390341	0.0330484	0.0212771
				382.02	0.258163	0.265329	0.152852	0.1461	0.0886024	0.0770544	0.0398206	0.0391742	0.0327802	0.0213551
				382.22	0.259559	0.26602	0.15358	0.146558	0.0894173	0.077318	0.041009	0.0393142	0.0333153	0.0214331
				382.42	0.2599	0.266709	0.153214	0.147014	0.0891252	0.0775814	0.0404639	0.0394541	0.0334925	0.021511
				382.62	0.260199	0.267396	0.152656	0.147471	0.0891788	0.0778446	0.0403116	0.039594	0.0334344	0.0215889
				382.82	0.260827	0.268081	0.153383	0.147926	0.0891409	0.0781076	0.0410391	0.0397337	0.0336077	0.0216668
				383.02	0.261854	0.268764	0.153802	0.148381	0.0887263	0.0783703	0.0418452	0.0398734	0.0336028	0.0217447
				383.22	0.262532	0.269445	0.153223	0.148834	0.0889643	0.0786328	0.0423229	0.040013	0.0336124	0.0218225
				383.42	0.263898	0.270124	0.153574	0.149288	0.0892526	0.0788951	0.0422942	0.0401526	0.0331101	0.0219003
				383.62	0.26415	0.270801	0.154615	0.14974	0.0895534	0.0791571	0.042243	0.040292	0.032748	0.0219781
				383.82	0.265706	0.271477	0.155931	0.150192	0.0899497	0.0794189	0.0424849	0.0404314	0.0322212	0.0220558
				384.02	0.267051	0.27215	0.157552	0.150643	0.0910922	0.0796805	0.0429011	0.0405707	0.0325411	0.0221335
				384.22	0.267961	0.272822	0.158191	0.151094	0.0915202	0.0799418	0.0438579	0.0407099	0.0334159	0.0222112
				384.42	0.268026	0.273491	0.158536	0.151544	0.0916972	0.0802029	0.0442064	0.0408491	0.0336017	0.0222888
				384.62	0.267903	0.274159	0.157901	0.151993	0.0912905	0.0804638	0.0440166	0.0409881	0.0333231	0.0223664
				384.82	0.268045	0.274825	0.158736	0.152441	0.0909611	0.0807245	0.0441541	0.0411271	0.0334073	0.022444
				385.02	0.268745	0.275489	0.159915	0.152889	0.0920732	0.0809849	0.044886	0.041266	0.0339161	0.0225216
				385.22	0.269405	0.276151	0.161102	0.153336	0.0923153	0.0812451	0.0454511	0.0414049	0.0347502	0.0225991
				385.42	0.269417	0.276811	0.161051	0.153783	0.0930411	0.0815051	0.0453289	0.0415436	0.0352437	0.0226766
				385.62	0.269873	0.27747	0.161432	0.154228	0.0934303	0.0817648	0.0455323	0.0416823	0.0362841	0.022754
				385.82	0.270034	0.278127	0.161377	0.154673	0.093674	0.0820243	0.0449988	0.0418209	0.0358427	0.0228314
				386.02	0.271317	0.278781	0.161876	0.155118	0.0947495	0.0822836	0.0451953	0.0419594	0.0365459	0.0229088
				386.22	0.2721	0.279434	0.16141	0.155561	0.0953308	0.0825427	0.0447454	0.0420979	0.0364612	0.0229862
				386.42	0.272453	0.280085	0.16047	0.156004	0.0950692	0.0828015	0.0433259	0.0422362	0.0366127	0.0230635
				386.62	0.272547	0.280734	0.16041	0.156447	0.0947407	0.0830601	0.0425372	0.0423745	0.0362583	0.0231408
				386.82	0.273822	0.281382	0.161311	0.156888	0.0948725	0.0833185	0.0429513	0.0425128	0.036352	0.0232181
				387.02	0.274187	0.282027	0.161269	0.157329	0.0940542	0.0835766	0.0422036	0.0426509	0.0353678	0.0232953
				387.22	0.274887	0.282671	0.1615	0.15777	0.0945515	0.0838345	0.0411885	0.042789	0.0346836	0.0233725
				387.42	0.275919	0.283313	0.16233	0.158209	0.0948748	0.0840922	0.0411776	0.0429269	0.0345694	0.0234497
				387.62	0.276191	0.283953	0.162998	0.158648	0.0950667	0.0843497	0.0414929	0.0430649	0.0346395	0.0235269
				387.82	0.276975	0.284592	0.163332	0.159087	0.0943673	0.0846069	0.0413515	0.0432027	0.0337808	0.023604
				388.02	0.277691	0.285228	0.163747	0.159524	0.094886	0.0848639	0.0419605	0.0433405	0.0333201	0.0236811
				388.22	0.278226	0.285863	0.163922	0.159961	0.094964	0.0851207	0.0426199	0.0434781	0.0335243	0.0237581
				388.42	0.278114	0.286496	0.164447	0.160398	0.0953535	0.0853773	0.0424256	0.0436157	0.0332284	0.0238352
				388.62	0.27836	0.287127	0.165964	0.160833	0.0957009	0.0856336	0.0429227	0.0437533	0.0330619	0.0239122
				388.82	0.278733	0.287757	0.16724	0.161268	0.0962443	0.0858897	0.0436213	0.0438907	0.0330835	0.0239892
				389.02	0.279719	0.288384	0.168167	0.161702	0.0969372	0.0861456	0.0446849	0.0440281	0.0331159	0.0240661
				389.22	0.279505	0.28901	0.167995	0.162136	0.0968826	0.0864013	0.0450461	0.0441654	0.0326711	0.024143
				389.42	0.280002	0.289634	0.16805	0.162569	0.0971531	0.0866567	0.045818	0.0443026	0.0328892	0.0242199
				389.62	0.281605	0.290256	0.168451	0.163001	0.0971623	0.0869119	0.0459723	0.0444398	0.0329426	0.0242967
				389.82	0.282508	0.290877	0.168211	0.163433	0.0969261	0.0871669	0.0457679	0.0445768	0.0325944	0.0243735
				390.02	0.284095	0.291496	0.16865	0.163864	0.0982096	0.0874217	0.0463825	0.0447138	0.0335185	0.0244503
				390.22	0.284828	0.292113	0.168759	0.164294	0.0980658	0.0876762	0.0462082	0.0448507	0.033556	0.0245271
				390.42	0.286377	0.292728	0.16983	0.164724	0.0987041	0.0879305	0.046595	0.0449876	0.0355091	0.0246038
				390.62	0.286362	0.293342	0.170391	0.165153	0.0990681	0.0881846	0.0466185	0.0451243	0.0356734	0.0246805
				390.82	0.287845	0.293954	0.170486	0.165581	0.0998496	0.0884385	0.0474889	0.045261	0.0362463	0.0247572
				391.02	0.288392	0.294564	0.170414	0.166009	0.0996131	0.0886921	0.0470383	0.0453976	0.0364526	0.0248338
				391.22	0.28921	0.295173	0.170855	0.166436	0.100349	0.0889456	0.0468478	0.0455342	0.0374687	0.0249104
				391.42	0.290129	0.295779	0.171254	0.166863	0.0999291	0.0891988	0.0471033	0.0456706	0.0379263	0.024987
				391.62	0.290884	0.296384	0.171589	0.167288	0.0994691	0.0894517	0.0462726	0.045807	0.0378246	0.0250635
				391.82	0.291352	0.296988	0.172253	0.167714	0.099489	0.0897045	0.0464784	0.0459433	0.0377383	0.02514
				392.02	0.29193	0.297589	0.173211	0.168138	0.100397	0.089957	0.0462385	0.0460795	0.0378246	0.0252165
				392.22	0.292145	0.298189	0.173841	0.168562	0.10046	0.0902093	0.0461346	0.0462157	0.0376435	0.025293
				392.42	0.293082	0.298788	0.175206	0.168985	0.101444	0.0904614	0.0463195	0.0463518	0.0384119	0.0253694
				392.62	0.293444	0.299384	0.175689	0.169408	0.101757	0.0907133	0.0466613	0.0464878	0.0377866	0.0254458
				392.82	0.293683	0.299979	0.175375	0.16983	0.101741	0.0909649	0.046324	0.0466237	0.0375127	0.0255222
				393.02	0.293978	0.300572	0.175189	0.170251	0.102068	0.0912164	0.0463179	0.0467596	0.0373432	0.0255985
				393.22	0.294115	0.301164	0.175781	0.170671	0.102498	0.0914676	0.0467227	0.0468954	0.0373804	0.0256748
				393.42	0.295136	0.301754	0.176191	0.171091	0.102416	0.0917185	0.0473899	0.0470311	0.037555	0.0257511
				393.62	0.296191	0.302342	0.176727	0.171511	0.102912	0.0919693	0.0478348	0.0471667	0.0373835	0.0258273
				393.82	0.296827	0.302929	0.177837	0.171929	0.102988	0.0922198	0.0487006	0.0473022	0.038185	0.0259035
				394.02	0.297691	0.303513	0.178262	0.172347	0.103968	0.0924702	0.0495794	0.0474377	0.0382921	0.0259797
				394.22	0.298136	0.304097	0.178235	0.172765	0.103465	0.0927203	0.0498567	0.0475731	0.0380445	0.0260558
				394.42	0.298749	0.304678	0.17767	0.173182	0.103547	0.0929701	0.0501557	0.0477084	0.038782	0.026132
				394.62	0.29853	0.305258	0.176612	0.173598	0.103425	0.0932198	0.0500359	0.0478437	0.0373594	0.0262081
				394.82	0.2995	0.305837	0.176604	0.174013	0.103219	0.0934693	0.0508507	0.0479789	0.0376792	0.0262841
				395.02	0.299195	0.306413	0.176877	0.174428	0.102662	0.0937185	0.050021	0.048114	0.0368036	0.0263602
				395.22	0.299474	0.306989	0.177312	0.174842	0.102445	0.0939675	0.0496382	0.048249	0.0365468	0.0264362
				395.42	0.300353	0.307562	0.177822	0.175256	0.102556	0.0942163	0.0499258	0.048384	0.0365403	0.0265121
				395.62	0.300625	0.308134	0.177369	0.175669	0.102544	0.0944648	0.0494619	0.0485188	0.0362305	0.0265881
				395.82	0.30115	0.308704	0.178441	0.176081	0.103579	0.0947132	0.0503493	0.0486536	0.0371558	0.026664
				396.02	0.301261	0.309273	0.179031	0.176493	0.10351	0.0949613	0.0504597	0.0487884	0.0364467	0.0267399
				396.22	0.302557	0.30984	0.179375	0.176904	0.103386	0.0952092	0.0510903	0.048923	0.0366298	0.0268157
				396.42	0.304121	0.310405	0.179639	0.177315	0.104153	0.0954569	0.0510886	0.0490576	0.0369337	0.0268916
				396.62	0.304574	0.310969	0.179889	0.177724	0.104752	0.0957044	0.0505162	0.0491921	0.036675	0.0269673
				396.82	0.304615	0.311531	0.181042	0.178134	0.105265	0.0959516	0.0498846	0.0493265	0.0371564	0.0270431
				397.02	0.304952	0.312092	0.182393	0.178542	0.106211	0.0961987	0.0500435	0.0494609	0.0369328	0.0271188
				397.22	0.30562	0.312651	0.183175	0.17895	0.10647	0.0964455	0.0502809	0.0495951	0.0368704	0.0271945
				397.42	0.305819	0.313209	0.183332	0.179357	0.106709	0.0966921	0.050288	0.0497293	0.0362436	0.0272702
				397.62	0.306504	0.313765	0.184476	0.179764	0.106956	0.0969385	0.0508061	0.0498635	0.0369432	0.0273459
				397.82	0.307396	0.314319	0.185325	0.18017	0.106753	0.0971847	0.0507708	0.0499975	0.0372271	0.0274215
				398.02	0.308742	0.314872	0.185811	0.180576	0.107769	0.0974306	0.0509119	0.0501315	0.0368634	0.027497
				398.22	0.310552	0.315423	0.186917	0.180981	0.108063	0.0976764	0.0511594	0.0502654	0.0373753	0.0275726
				398.42	0.311043	0.315973	0.187495	0.181385	0.108778	0.0979219	0.0514655	0.0503992	0.0380023	0.0276481
				398.62	0.311474	0.316521	0.18807	0.181788	0.109748	0.0981672	0.0519336	0.050533	0.0377936	0.0277236
				398.82	0.311943	0.317068	0.188691	0.182191	0.109922	0.0984123	0.0521417	0.0506667	0.0383993	0.0277991
				399.02	0.311623	0.317613	0.189151	0.182594	0.109116	0.0986572	0.0513728	0.0508003	0.0379961	0.0278745
				399.22	0.312475	0.318157	0.188998	0.182996	0.109285	0.0989018	0.0516044	0.0509338	0.0387432	0.0279499
				399.42	0.31362	0.318699	0.189619	0.183397	0.110061	0.0991463	0.0526757	0.0510673	0.0402399	0.0280253
				399.62	0.314413	0.319239	0.189428	0.183797	0.109724	0.0993905	0.0529815	0.0512006	0.0404372	0.0281006
				399.82	0.314424	0.319778	0.190047	0.184197	0.109679	0.0996345	0.0526122	0.051334	0.0404552	0.028176
				400.02	0.314844	0.320316	0.189887	0.184597	0.109573	0.0998783	0.0530066	0.0514672	0.0401562	0.0282512
				400.22	0.316103	0.320852	0.189826	0.184995	0.10977	0.100122	0.053312	0.0516004	0.0405005	0.0283265
				400.42	0.316184	0.321386	0.189381	0.185394	0.11013	0.100365	0.052583	0.0517334	0.0400675	0.0284017
				400.62	0.316219	0.321919	0.189813	0.185791	0.11044	0.100608	0.0523299	0.0518665	0.0401341	0.0284769
				400.82	0.315396	0.32245	0.189374	0.186188	0.109555	0.100851	0.0522649	0.0519994	0.0391454	0.0285521
				401.02	0.315554	0.32298	0.188552	0.186584	0.10969	0.101094	0.0523058	0.0521322	0.0386781	0.0286272
				401.22	0.315716	0.323509	0.188386	0.18698	0.109349	0.101337	0.0521771	0.052265	0.0391371	0.0287023
				401.42	0.316232	0.324036	0.188828	0.187375	0.109887	0.101579	0.0525608	0.0523978	0.0388473	0.0287774
				401.62	0.31706	0.324561	0.189204	0.18777	0.110248	0.101821	0.0527063	0.0525304	0.0394069	0.0288525
				401.82	0.317032	0.325085	0.190069	0.188163	0.110648	0.102063	0.0527906	0.052663	0.0392664	0.0289275
				402.02	0.317978	0.325608	0.191268	0.188557	0.111702	0.102305	0.0522024	0.0527955	0.0393199	0.0290025
				402.22	0.318979	0.326129	0.192146	0.188949	0.112156	0.102546	0.0526106	0.0529279	0.0400123	0.0290774
				402.42	0.319304	0.326649	0.192717	0.189341	0.112928	0.102787	0.0529092	0.0530602	0.0402888	0.0291524
				402.62	0.319795	0.327167	0.192998	0.189733	0.112927	0.103028	0.0533067	0.0531925	0.040072	0.0292273
				402.82	0.320576	0.327683	0.19379	0.190124	0.112842	0.103269	0.0530392	0.0533247	0.0408407	0.0293021
				403.02	0.321007	0.328199	0.194174	0.190514	0.112125	0.10351	0.0524743	0.0534568	0.0407356	0.029377
				403.22	0.322383	0.328712	0.194849	0.190904	0.112944	0.10375	0.0528714	0.0535889	0.0415827	0.0294518
				403.42	0.323319	0.329225	0.195999	0.191293	0.113593	0.10399	0.0533657	0.0537209	0.0416567	0.0295266
				403.62	0.323894	0.329736	0.195817	0.191682	0.113612	0.10423	0.0526322	0.0538528	0.0409116	0.0296013
				403.82	0.323925	0.330245	0.196108	0.192069	0.11298	0.10447	0.0521558	0.0539846	0.0407616	0.029676
				404.02	0.324586	0.330753	0.197115	0.192457	0.113056	0.10471	0.0529403	0.0541164	0.0408213	0.0297507
				404.22	0.325523	0.33126	0.197754	0.192844	0.113104	0.104949	0.0532859	0.0542481	0.0412377	0.0298254
				404.42	0.326132	0.331765	0.198628	0.19323	0.113741	0.105188	0.0535794	0.0543797	0.0416406	0.0299
				404.62	0.327228	0.332268	0.199111	0.193615	0.114171	0.105427	0.0546532	0.0545112	0.0415261	0.0299746
				404.82	0.327622	0.332771	0.199432	0.194	0.114576	0.105666	0.0553931	0.0546427	0.0416586	0.0300492
				405.02	0.328139	0.333272	0.199801	0.194385	0.115334	0.105904	0.0554176	0.0547741	0.0422946	0.0301238
				405.22	0.328637	0.333771	0.200497	0.194768	0.115901	0.106143	0.0557012	0.0549054	0.0427225	0.0301983
				405.42	0.329017	0.334269	0.200201	0.195152	0.116255	0.106381	0.0565991	0.0550366	0.04209	0.0302728
				405.62	0.329013	0.334766	0.200129	0.195534	0.116474	0.106618	0.0569208	0.0551678	0.0420806	0.0303472
				405.82	0.329446	0.335261	0.200676	0.195916	0.116794	0.106856	0.0578479	0.0552989	0.0418343	0.0304217
				406.02	0.330194	0.335755	0.20065	0.196298	0.117311	0.107094	0.0575887	0.05543	0.0412329	0.0304961
				406.22	0.331502	0.336248	0.201426	0.196679	0.118356	0.107331	0.0595033	0.0555609	0.0415162	0.0305704
				406.42	0.332915	0.336739	0.202217	0.197059	0.1197	0.107568	0.060516	0.0556918	0.0418205	0.0306448
				406.62	0.33335	0.337228	0.203125	0.197439	0.120192	0.107805	0.0610538	0.0558226	0.0415236	0.0307191
				406.82	0.333693	0.337717	0.20341	0.197818	0.120494	0.108041	0.0609447	0.0559533	0.041315	0.0307934
				407.02	0.334102	0.338204	0.202986	0.198196	0.120374	0.108278	0.0606088	0.056084	0.0407611	0.0308676
				407.22	0.334851	0.338689	0.203122	0.198574	0.12114	0.108514	0.0606397	0.0562146	0.0402957	0.0309418
				407.42	0.335803	0.339174	0.202377	0.198952	0.12129	0.10875	0.0603655	0.0563451	0.0399043	0.031016
				407.62	0.336542	0.339656	0.202632	0.199329	0.121414	0.108986	0.0599461	0.0564756	0.040225	0.0310902
				407.82	0.337317	0.340138	0.202929	0.199705	0.120469	0.109221	0.0594443	0.056606	0.0400823	0.0311643
				408.02	0.338432	0.340618	0.204298	0.200081	0.120464	0.109457	0.0592478	0.0567363	0.0403462	0.0312384
				408.22	0.339589	0.341097	0.204907	0.200456	0.12046	0.109692	0.0595938	0.0568665	0.0413089	0.0313125
				408.42	0.340233	0.341574	0.205641	0.20083	0.120791	0.109927	0.0590054	0.0569967	0.0420295	0.0313866
				408.62	0.34099	0.34205	0.205735	0.201204	0.1199	0.110162	0.0586865	0.0571267	0.0416484	0.0314606
				408.82	0.34094	0.342525	0.205757	0.201578	0.119356	0.110396	0.0578413	0.0572568	0.0414785	0.0315346
				409.02	0.341092	0.342999	0.205902	0.20195	0.118444	0.11063	0.0567179	0.0573867	0.0414367	0.0316085
				409.22	0.341572	0.343471	0.205841	0.202323	0.117734	0.110865	0.0566767	0.0575166	0.0415117	0.0316825
				409.42	0.341368	0.343942	0.206243	0.202694	0.116851	0.111099	0.0571339	0.0576463	0.0414687	0.0317564
				409.62	0.341542	0.344411	0.206801	0.203065	0.116799	0.111332	0.0573438	0.0577761	0.0415113	0.0318302
				409.82	0.341584	0.344879	0.206466	0.203436	0.116319	0.111566	0.0574444	0.0579057	0.0408176	0.0319041
				410.02	0.341484	0.345346	0.207024	0.203806	0.116934	0.111799	0.0582858	0.0580353	0.0409563	0.0319779
				410.22	0.342574	0.345811	0.208379	0.204175	0.118177	0.112032	0.0598771	0.0581648	0.0414156	0.0320517
				410.42	0.342434	0.346276	0.209123	0.204544	0.119008	0.112265	0.0600927	0.0582942	0.0423494	0.0321254
				410.62	0.341714	0.346739	0.210108	0.204913	0.119313	0.112498	0.0602946	0.0584236	0.0422121	0.0321992
				410.82	0.341128	0.3472	0.209469	0.20528	0.119144	0.11273	0.059742	0.0585529	0.0413002	0.0322729
				411.02	0.34125	0.34766	0.209186	0.205648	0.11957	0.112963	0.0590044	0.0586821	0.0413849	0.0323465
				411.22	0.341883	0.348119	0.209397	0.206014	0.120868	0.113195	0.0595282	0.0588113	0.0412488	0.0324202
				411.42	0.342373	0.348577	0.209357	0.20638	0.121771	0.113427	0.0594484	0.0589404	0.0414664	0.0324938
				411.62	0.342536	0.349033	0.210267	0.206746	0.122424	0.113658	0.0595936	0.0590694	0.0414338	0.0325674
				411.82	0.343495	0.349489	0.210435	0.207111	0.122976	0.11389	0.059456	0.0591983	0.0410675	0.0326409
				412.02	0.344662	0.349942	0.210575	0.207475	0.123091	0.114121	0.0595773	0.0593272	0.0413502	0.0327144
				412.22	0.345616	0.350395	0.21084	0.207839	0.124154	0.114352	0.0602886	0.0594559	0.0417766	0.0327879
				412.42	0.346572	0.350846	0.210925	0.208202	0.12361	0.114583	0.059623	0.0595847	0.0418726	0.0328614
				412.62	0.34693	0.351296	0.211256	0.208565	0.122672	0.114814	0.0593978	0.0597133	0.0410276	0.0329348
				412.82	0.348254	0.351745	0.21213	0.208927	0.123537	0.115044	0.0600653	0.0598419	0.0412774	0.0330082
				413.02	0.349423	0.352192	0.212534	0.209289	0.123016	0.115274	0.0594409	0.0599704	0.0412976	0.0330816
				413.22	0.349883	0.352639	0.212357	0.20965	0.122476	0.115504	0.0594146	0.0600988	0.040921	0.033155
				413.42	0.350277	0.353084	0.213259	0.21001	0.123226	0.115734	0.0597948	0.0602272	0.0412735	0.0332283
				413.62	0.35083	0.353527	0.213288	0.21037	0.123073	0.115964	0.060068	0.0603555	0.0413913	0.0333016
				413.82	0.351407	0.35397	0.213557	0.21073	0.122955	0.116193	0.0597897	0.0604837	0.0417043	0.0333748
				414.02	0.352079	0.354411	0.214131	0.211089	0.123302	0.116422	0.0603692	0.0606118	0.0421335	0.0334481
				414.22	0.352639	0.354851	0.215534	0.211447	0.124106	0.116652	0.0604703	0.0607399	0.0423273	0.0335213
				414.42	0.352643	0.35529	0.216566	0.211805	0.1241	0.11688	0.0605713	0.0608679	0.0427338	0.0335945
				414.62	0.352881	0.355727	0.217052	0.212162	0.123948	0.117109	0.0605639	0.0609958	0.0426327	0.0336676
				414.82	0.353884	0.356163	0.217158	0.212519	0.124771	0.117337	0.0606596	0.0611237	0.042832	0.0337407
				415.02	0.353761	0.356598	0.217196	0.212875	0.125233	0.117566	0.0604687	0.0612515	0.0427539	0.0338138
				415.22	0.354224	0.357032	0.21781	0.21323	0.126349	0.117794	0.0614847	0.0613792	0.0429039	0.0338869
				415.42	0.3547	0.357465	0.218074	0.213585	0.126932	0.118022	0.0612845	0.0615069	0.0431778	0.0339599
				415.62	0.355471	0.357896	0.218223	0.21394	0.127271	0.118249	0.0619014	0.0616344	0.0436526	0.0340329
				415.82	0.356406	0.358326	0.218642	0.214294	0.128203	0.118477	0.0619702	0.0617619	0.0443687	0.0341059
				416.02	0.356983	0.358755	0.218846	0.214647	0.128144	0.118704	0.0625541	0.0618894	0.0446337	0.0341788
				416.22	0.358239	0.359183	0.220315	0.215	0.128932	0.118931	0.0631882	0.0620167	0.0450863	0.0342517
				416.42	0.358889	0.35961	0.22052	0.215353	0.1284	0.119158	0.0633431	0.062144	0.0449948	0.0343246
				416.62	0.359711	0.360035	0.221345	0.215704	0.129306	0.119384	0.0641168	0.0622713	0.0447413	0.0343975
				416.82	0.360784	0.360459	0.221673	0.216056	0.129431	0.119611	0.064592	0.0623984	0.0445868	0.0344703
				417.02	0.361042	0.360882	0.221279	0.216407	0.128968	0.119837	0.0640078	0.0625255	0.0441582	0.0345431
				417.22	0.360936	0.361304	0.221377	0.216757	0.129534	0.120063	0.0638316	0.0626525	0.0439277	0.0346159
				417.42	0.361257	0.361724	0.221705	0.217106	0.130019	0.120289	0.0632862	0.0627794	0.0443016	0.0346886
				417.62	0.361095	0.362144	0.22107	0.217456	0.128929	0.120515	0.0625286	0.0629063	0.0439833	0.0347614
				417.82	0.361738	0.362562	0.220809	0.217804	0.128539	0.12074	0.0617905	0.0630331	0.0437959	0.034834
				418.02	0.362774	0.362979	0.221721	0.218152	0.129002	0.120965	0.0622879	0.0631598	0.043938	0.0349067
				418.22	0.363771	0.363395	0.222603	0.2185	0.130017	0.12119	0.0629002	0.0632865	0.0439041	0.0349793
				418.42	0.364603	0.363809	0.223239	0.218847	0.130051	0.121415	0.063272	0.0634131	0.044562	0.0350519
				418.62	0.36515	0.364223	0.223657	0.219193	0.129978	0.12164	0.0633898	0.0635396	0.0448173	0.0351245
				418.82	0.3657	0.364635	0.224274	0.219539	0.130672	0.121864	0.0632313	0.0636661	0.0457216	0.0351971
				419.02	0.364983	0.365046	0.223723	0.219885	0.129749	0.122089	0.0622297	0.0637924	0.0450099	0.0352696
				419.22	0.365285	0.365457	0.223861	0.22023	0.129968	0.122313	0.0624456	0.0639187	0.0450324	0.035342
				419.42	0.365502	0.365865	0.224458	0.220574	0.129519	0.122537	0.0618735	0.064045	0.044976	0.0354145
				419.62	0.365506	0.366273	0.225012	0.220918	0.129221	0.12276	0.0623321	0.0641711	0.0453413	0.0354869
				419.82	0.365607	0.36668	0.226212	0.221261	0.129639	0.122984	0.0622891	0.0642972	0.0452504	0.0355593
				420.02	0.366077	0.367085	0.227213	0.221604	0.129794	0.123207	0.0625427	0.0644233	0.0448761	0.0356317
				420.22	0.367065	0.367489	0.228315	0.221946	0.131189	0.12343	0.0633712	0.0645492	0.0455316	0.0357041
				420.42	0.367459	0.367893	0.228704	0.222288	0.131329	0.123653	0.0644438	0.0646751	0.0457226	0.0357764
				420.62	0.368329	0.368295	0.229089	0.222629	0.131787	0.123876	0.0655878	0.0648009	0.0456071	0.0358487
				420.82	0.368716	0.368695	0.229369	0.22297	0.131717	0.124098	0.0658752	0.0649267	0.0456787	0.0359209
				421.02	0.368776	0.369095	0.229609	0.22331	0.132166	0.12432	0.0662339	0.0650523	0.045839	0.0359931
				421.22	0.369109	0.369494	0.229247	0.22365	0.132749	0.124542	0.065495	0.0651779	0.0455058	0.0360654
				421.42	0.369596	0.369891	0.228591	0.223989	0.132975	0.124764	0.064691	0.0653035	0.0456449	0.0361375
				421.62	0.370927	0.370288	0.22831	0.224328	0.13372	0.124986	0.0651156	0.0654289	0.0464743	0.0362097
				421.82	0.372102	0.370683	0.228337	0.224666	0.13393	0.125208	0.0650961	0.0655543	0.0468336	0.0362818
				422.02	0.372979	0.371077	0.229518	0.225004	0.135065	0.125429	0.066086	0.0656797	0.0476188	0.0363539
				422.22	0.373378	0.37147	0.229695	0.225341	0.135308	0.12565	0.0662137	0.0658049	0.0479077	0.0364259
				422.42	0.374068	0.371862	0.230776	0.225677	0.134633	0.125871	0.066234	0.0659301	0.0485957	0.036498
				422.62	0.374393	0.372253	0.231195	0.226013	0.134622	0.126092	0.0665582	0.0660552	0.0491076	0.0365699
				422.82	0.37495	0.372643	0.23105	0.226349	0.13475	0.126312	0.0664552	0.0661803	0.0500344	0.0366419
				423.02	0.375388	0.373031	0.230586	0.226684	0.134312	0.126533	0.066217	0.0663052	0.0486338	0.0367139
				423.22	0.376172	0.373419	0.231375	0.227018	0.134449	0.126753	0.0662873	0.0664302	0.0487533	0.0367858
				423.42	0.377059	0.373805	0.232211	0.227353	0.134263	0.126973	0.0663364	0.066555	0.048901	0.0368577
				423.62	0.37729	0.374191	0.232731	0.227686	0.134195	0.127192	0.0664435	0.0666798	0.0492519	0.0369295
				423.82	0.377618	0.374575	0.233121	0.228019	0.134903	0.127412	0.0658264	0.0668045	0.0493531	0.0370014
				424.02	0.3779	0.374958	0.232999	0.228352	0.135102	0.127631	0.0653996	0.0669291	0.0492363	0.0370732
				424.22	0.379255	0.37534	0.233569	0.228684	0.135787	0.127851	0.0665761	0.0670537	0.0503798	0.0371449
				424.42	0.379927	0.375721	0.233743	0.229015	0.135001	0.12807	0.0667745	0.0671782	0.0498451	0.0372167
				424.62	0.380397	0.376101	0.233526	0.229346	0.135297	0.128288	0.0672368	0.0673026	0.0494553	0.0372884
				424.82	0.380501	0.37648	0.234075	0.229677	0.13526	0.128507	0.0668243	0.0674269	0.0490279	0.0373601
				425.02	0.380157	0.376858	0.233917	0.230006	0.134999	0.128725	0.0660742	0.0675512	0.0485401	0.0374318
				425.22	0.380711	0.377235	0.233532	0.230336	0.136001	0.128944	0.0660725	0.0676754	0.0476973	0.0375034
				425.42	0.380718	0.377611	0.233606	0.230665	0.136354	0.129162	0.0658306	0.0677996	0.0477617	0.037575
				425.62	0.381898	0.377985	0.234169	0.230993	0.137462	0.12938	0.066826	0.0679237	0.0480915	0.0376466
				425.82	0.381259	0.378359	0.233997	0.231321	0.13722	0.129597	0.0668993	0.0680477	0.0474298	0.0377181
				426.02	0.381552	0.378731	0.235012	0.231649	0.138339	0.129815	0.0681401	0.0681716	0.0473943	0.0377896
				426.22	0.382201	0.379103	0.236095	0.231976	0.138765	0.130032	0.0688805	0.0682955	0.04827	0.0378611
				426.42	0.383403	0.379473	0.237806	0.232302	0.139126	0.130249	0.0704611	0.0684193	0.0491078	0.0379326
				426.62	0.3841	0.379843	0.238514	0.232628	0.140271	0.130466	0.071712	0.068543	0.0495205	0.038004
				426.82	0.3849	0.380211	0.23862	0.232954	0.140393	0.130683	0.0719473	0.0686667	0.0495375	0.0380754
				427.02	0.386175	0.380578	0.239734	0.233279	0.140822	0.130899	0.0722265	0.0687903	0.0495999	0.0381468
				427.22	0.386911	0.380945	0.240515	0.233603	0.141846	0.131115	0.0726559	0.0689138	0.0504348	0.0382182
				427.42	0.387288	0.38131	0.240934	0.233927	0.142146	0.131332	0.0722792	0.0690372	0.0509656	0.0382895
				427.62	0.387161	0.381674	0.240686	0.234251	0.142164	0.131548	0.0716776	0.0691606	0.0515618	0.0383608
				427.82	0.387166	0.382037	0.240154	0.234574	0.14266	0.131763	0.0715274	0.069284	0.0519442	0.0384321
				428.02	0.387157	0.3824	0.239905	0.234896	0.142273	0.131979	0.0715086	0.0694072	0.0519038	0.0385033
				428.22	0.388531	0.382761	0.241089	0.235218	0.142676	0.132194	0.0725639	0.0695304	0.0527056	0.0385745
				428.42	0.387272	0.383121	0.240524	0.23554	0.141878	0.132409	0.071064	0.0696535	0.051091	0.0386457
				428.62	0.387107	0.38348	0.240354	0.235861	0.142178	0.132624	0.0703025	0.0697766	0.0505619	0.0387168
				428.82	0.387018	0.383838	0.240444	0.236181	0.142693	0.132839	0.0699314	0.0698995	0.050247	0.038788
				429.02	0.386925	0.384195	0.239994	0.236501	0.142592	0.133054	0.0700142	0.0700224	0.0499611	0.0388591
				429.22	0.387627	0.384551	0.239707	0.236821	0.143531	0.133268	0.0703352	0.0701453	0.049958	0.0389301
				429.42	0.387972	0.384907	0.240221	0.23714	0.14343	0.133482	0.069853	0.0702681	0.0500113	0.0390012
				429.62	0.38849	0.385261	0.240737	0.237459	0.143998	0.133696	0.0702389	0.0703908	0.0503836	0.0390722
				429.82	0.388463	0.385614	0.241175	0.237777	0.143966	0.13391	0.0709434	0.0705134	0.0501662	0.0391432
				430.02	0.389946	0.385966	0.243101	0.238094	0.145086	0.134124	0.0720924	0.070636	0.0509989	0.0392141
				430.22	0.390238	0.386317	0.244164	0.238412	0.144806	0.134338	0.0726388	0.0707585	0.0517743	0.0392851
				430.42	0.39063	0.386667	0.24574	0.238728	0.14471	0.134551	0.0738124	0.0708809	0.0521878	0.039356
				430.62	0.39027	0.387016	0.245812	0.239044	0.144637	0.134764	0.0737353	0.0710033	0.0518845	0.0394268
				430.82	0.390155	0.387364	0.246052	0.23936	0.143942	0.134977	0.0734917	0.0711256	0.0516154	0.0394977
				431.02	0.391086	0.387712	0.246722	0.239675	0.14419	0.13519	0.0740503	0.0712478	0.051659	0.0395685
				431.22	0.391334	0.388058	0.247825	0.23999	0.145002	0.135402	0.0746355	0.07137	0.0522061	0.0396393
				431.42	0.39127	0.388403	0.247989	0.240304	0.144492	0.135614	0.0742778	0.071492	0.0525178	0.03971
				431.62	0.391024	0.388747	0.247584	0.240618	0.144463	0.135827	0.0746844	0.0716141	0.0521595	0.0397808
				431.82	0.390513	0.389091	0.248432	0.240931	0.144668	0.136039	0.0750732	0.071736	0.0521073	0.0398515
				432.02	0.390965	0.389433	0.249421	0.241244	0.144477	0.13625	0.075427	0.0718579	0.0523969	0.0399222
				432.22	0.392035	0.389774	0.249675	0.241556	0.144741	0.136462	0.0760402	0.0719797	0.0520879	0.0399928
				432.42	0.392018	0.390115	0.248464	0.241868	0.1442	0.136673	0.0749284	0.0721015	0.0509268	0.0400635
				432.62	0.393074	0.390454	0.24876	0.24218	0.145012	0.136885	0.0751429	0.0722232	0.0511789	0.040134
				432.82	0.394113	0.390793	0.248703	0.242491	0.145205	0.137096	0.075157	0.0723448	0.0517673	0.0402046
				433.02	0.395159	0.39113	0.248974	0.242801	0.145228	0.137307	0.0749942	0.0724663	0.0523003	0.0402752
				433.22	0.395953	0.391467	0.249187	0.243111	0.145469	0.137517	0.075015	0.0725878	0.0519486	0.0403457
				433.42	0.396819	0.391803	0.250023	0.24342	0.145352	0.137728	0.0753535	0.0727092	0.051328	0.0404161
				433.62	0.397567	0.392137	0.250187	0.243729	0.146028	0.137938	0.0759913	0.0728306	0.0512958	0.0404866
				433.82	0.397764	0.392471	0.2507	0.244038	0.146185	0.138148	0.075661	0.0729519	0.050851	0.040557
				434.02	0.398626	0.392804	0.251675	0.244346	0.146851	0.138358	0.0753249	0.0730731	0.0511975	0.0406274
				434.22	0.398664	0.393136	0.251682	0.244654	0.146097	0.138568	0.0749313	0.0731942	0.0505833	0.0406978
				434.42	0.399332	0.393467	0.252332	0.244961	0.146768	0.138778	0.0756722	0.0733153	0.0508506	0.0407681
				434.62	0.399047	0.393797	0.252017	0.245268	0.146301	0.138987	0.0745312	0.0734363	0.0502488	0.0408385
				434.82	0.399634	0.394126	0.251697	0.245574	0.145978	0.139196	0.0739668	0.0735573	0.0498229	0.0409087
				435.02	0.400348	0.394454	0.251791	0.245879	0.146552	0.139405	0.0739204	0.0736781	0.0500273	0.040979
				435.22	0.400419	0.394781	0.251973	0.246185	0.146261	0.139614	0.0733331	0.0737989	0.0505113	0.0410492
				435.42	0.400215	0.395107	0.251468	0.24649	0.146283	0.139823	0.0727847	0.0739197	0.0499374	0.0411194
				435.62	0.400588	0.395433	0.252554	0.246794	0.147065	0.140031	0.0725991	0.0740404	0.0500279	0.0411896
				435.82	0.400573	0.395757	0.253003	0.247098	0.146951	0.140239	0.0725631	0.074161	0.0500797	0.0412598
				436.02	0.401619	0.396081	0.253412	0.247401	0.146976	0.140448	0.0730187	0.0742815	0.0504021	0.0413299
				436.22	0.402697	0.396403	0.252757	0.247704	0.147025	0.140655	0.072912	0.074402	0.0500312	0.0414
				436.42	0.403171	0.396725	0.252529	0.248007	0.147038	0.140863	0.0722905	0.0745224	0.050164	0.0414701
				436.62	0.403622	0.397046	0.253115	0.248309	0.147407	0.141071	0.0727087	0.0746427	0.0507841	0.0415401
				436.82	0.40422	0.397366	0.253132	0.24861	0.147559	0.141278	0.0724691	0.074763	0.0513457	0.0416101
				437.02	0.404531	0.397685	0.253539	0.248911	0.148465	0.141485	0.0724028	0.0748832	0.0510082	0.0416801
				437.22	0.404729	0.398003	0.25384	0.249212	0.149102	0.141692	0.0730657	0.0750033	0.0502901	0.04175
				437.42	0.40546	0.39832	0.254012	0.249512	0.149538	0.141899	0.0736868	0.0751234	0.0504756	0.04182
				437.62	0.40573	0.398637	0.254192	0.249812	0.149895	0.142106	0.0733513	0.0752434	0.0506945	0.0418899
				437.82	0.405833	0.398952	0.254839	0.250111	0.150242	0.142312	0.073197	0.0753633	0.0512498	0.0419597
				438.02	0.407297	0.399267	0.255226	0.25041	0.151287	0.142519	0.0741351	0.0754832	0.0524496	0.0420296
				438.22	0.407927	0.39958	0.255701	0.250708	0.150999	0.142725	0.0746806	0.075603	0.0524943	0.0420994
				438.42	0.408561	0.399893	0.255773	0.251006	0.151919	0.142931	0.0757255	0.0757228	0.0530002	0.0421692
				438.62	0.408429	0.400205	0.255846	0.251304	0.151595	0.143136	0.0753678	0.0758424	0.0532053	0.042239
				438.82	0.408839	0.400516	0.255181	0.251601	0.151742	0.143342	0.0757644	0.075962	0.0533772	0.0423087
				439.02	0.409165	0.400826	0.255565	0.251897	0.151833	0.143547	0.0761216	0.0760816	0.0536467	0.0423784
				439.22	0.409158	0.401136	0.255897	0.252193	0.151516	0.143752	0.0759208	0.076201	0.0538677	0.0424481
				439.42	0.409576	0.401444	0.257041	0.252489	0.152381	0.143957	0.0768033	0.0763204	0.0541711	0.0425177
				439.62	0.41019	0.401752	0.258053	0.252784	0.152334	0.144162	0.0771545	0.0764398	0.0536883	0.0425874
				439.82	0.410642	0.402058	0.258589	0.253079	0.15218	0.144367	0.0781375	0.0765591	0.0534963	0.042657
				440.02	0.411891	0.402364	0.259962	0.253373	0.153092	0.144571	0.0787277	0.0766783	0.0540786	0.0427266
				440.22	0.412555	0.402669	0.260358	0.253667	0.153816	0.144776	0.0786884	0.0767974	0.0541573	0.0427961
				440.42	0.412665	0.402973	0.260795	0.25396	0.153859	0.14498	0.0783574	0.0769165	0.0543521	0.0428656
				440.62	0.413049	0.403276	0.261367	0.254253	0.154456	0.145184	0.0784923	0.0770355	0.053824	0.0429351
				440.82	0.413958	0.403579	0.262484	0.254546	0.155641	0.145388	0.0778782	0.0771544	0.0542779	0.0430046
				441.02	0.414748	0.40388	0.263324	0.254838	0.156462	0.145591	0.0777382	0.0772733	0.054182	0.043074
				441.22	0.415106	0.404181	0.263186	0.255129	0.156051	0.145795	0.0777498	0.0773921	0.0542978	0.0431434
				441.42	0.415716	0.404481	0.26296	0.255421	0.155699	0.145998	0.0770677	0.0775109	0.0541051	0.0432128
				441.62	0.416305	0.40478	0.263226	0.255711	0.1558	0.146201	0.076822	0.0776295	0.0536753	0.0432821
				441.82	0.416815	0.405078	0.263461	0.256002	0.156028	0.146404	0.0768683	0.0777481	0.0535016	0.0433514
				442.02	0.417296	0.405375	0.262742	0.256291	0.155533	0.146606	0.0762765	0.0778667	0.053434	0.0434208
				442.22	0.41779	0.405672	0.26296	0.256581	0.155209	0.146809	0.0762698	0.0779852	0.0532828	0.04349
				442.42	0.417319	0.405967	0.261788	0.25687	0.155043	0.147011	0.0761757	0.0781036	0.0526152	0.0435593
				442.62	0.417485	0.406262	0.262343	0.257158	0.15478	0.147213	0.0762547	0.0782219	0.0533913	0.0436285
				442.82	0.417594	0.406556	0.261862	0.257446	0.153973	0.147415	0.0768453	0.0783402	0.0534688	0.0436977
				443.02	0.417497	0.406849	0.262065	0.257734	0.154307	0.147617	0.0776982	0.0784584	0.0535263	0.0437668
				443.22	0.417359	0.407142	0.262763	0.258021	0.154689	0.147819	0.0783168	0.0785766	0.0542376	0.043836
				443.42	0.417439	0.407433	0.263085	0.258308	0.154907	0.14802	0.078912	0.0786947	0.0539002	0.0439051
				443.62	0.41818	0.407724	0.263748	0.258594	0.155923	0.148221	0.0793671	0.0788127	0.053618	0.0439741
				443.82	0.418428	0.408014	0.264735	0.25888	0.156695	0.148423	0.0798647	0.0789306	0.0540628	0.0440432
				444.02	0.419022	0.408303	0.265123	0.259166	0.156982	0.148623	0.0797323	0.0790485	0.0541184	0.0441122
				444.22	0.419481	0.408591	0.266043	0.259451	0.157578	0.148824	0.0800955	0.0791663	0.0538028	0.0441812
				444.42	0.420569	0.408879	0.266783	0.259735	0.158325	0.149025	0.0804228	0.0792841	0.0544197	0.0442502
				444.62	0.421775	0.409165	0.267973	0.260019	0.15901	0.149225	0.0813196	0.0794018	0.054538	0.0443191
				444.82	0.422626	0.409451	0.267866	0.260303	0.158727	0.149425	0.0810524	0.0795194	0.0549383	0.044388
				445.02	0.422679	0.409736	0.267223	0.260586	0.157979	0.149625	0.0805669	0.079637	0.0538589	0.0444569
				445.22	0.422092	0.41002	0.266118	0.260869	0.157027	0.149825	0.0794063	0.0797545	0.0528918	0.0445258
				445.42	0.422984	0.410304	0.266454	0.261151	0.15728	0.150025	0.0785476	0.0798719	0.052287	0.0445946
				445.62	0.423723	0.410586	0.265933	0.261433	0.157259	0.150224	0.0787138	0.0799892	0.0516674	0.0446634
				445.82	0.423947	0.410868	0.265871	0.261715	0.15754	0.150424	0.0782823	0.0801065	0.0522344	0.0447322
				446.02	0.424146	0.411149	0.266039	0.261996	0.157356	0.150623	0.0781677	0.0802238	0.0530436	0.044801
				446.22	0.425125	0.411429	0.266116	0.262277	0.158278	0.150822	0.0786783	0.0803409	0.0535632	0.0448697
				446.42	0.425275	0.411709	0.266547	0.262557	0.158363	0.151021	0.0789992	0.0804581	0.0533318	0.0449384
				446.62	0.426241	0.411987	0.267165	0.262837	0.158921	0.151219	0.0791158	0.0805751	0.0547154	0.0450071
				446.82	0.425963	0.412265	0.267284	0.263116	0.158789	0.151418	0.0792838	0.0806921	0.0549227	0.0450757
				447.02	0.426154	0.412542	0.268016	0.263395	0.159485	0.151616	0.079892	0.080809	0.055338	0.0451443
				447.22	0.426547	0.412819	0.269265	0.263674	0.159989	0.151814	0.0794304	0.0809258	0.0564144	0.0452129
				447.42	0.427248	0.413094	0.269545	0.263952	0.159856	0.152012	0.079362	0.0810426	0.0559434	0.0452815
				447.62	0.428233	0.413369	0.270045	0.26423	0.160453	0.15221	0.0796255	0.0811593	0.0563883	0.04535
				447.82	0.428772	0.413643	0.270598	0.264507	0.160391	0.152407	0.0796263	0.0812759	0.0569266	0.0454185
				448.02	0.429923	0.413916	0.271309	0.264784	0.160662	0.152605	0.0800831	0.0813925	0.0575443	0.045487
				448.22	0.430958	0.414189	0.272481	0.26506	0.16146	0.152802	0.0807594	0.081509	0.058057	0.0455554
				448.42	0.431813	0.41446	0.272851	0.265336	0.161576	0.152999	0.0809704	0.0816255	0.0587768	0.0456239
				448.62	0.432175	0.414731	0.273203	0.265612	0.160829	0.153196	0.081248	0.0817419	0.0584311	0.0456923
				448.82	0.432162	0.415001	0.27271	0.265887	0.160218	0.153393	0.0809121	0.0818582	0.0578615	0.0457606
				449.02	0.432223	0.415271	0.273196	0.266162	0.160144	0.153589	0.0810385	0.0819745	0.0572608	0.045829
				449.22	0.432393	0.415539	0.27348	0.266436	0.159897	0.153786	0.0812024	0.0820907	0.0571656	0.0458973
				449.42	0.433476	0.415807	0.274258	0.26671	0.160191	0.153982	0.0818827	0.0822068	0.0570918	0.0459656
				449.62	0.433637	0.416074	0.274328	0.266984	0.160172	0.154178	0.0826919	0.0823229	0.0568707	0.0460339
				449.82	0.433608	0.416341	0.275203	0.267257	0.160412	0.154374	0.0832683	0.0824389	0.0569937	0.0461021
				450.03	0.433608	0.416614	0.275203	0.267537	0.160412	0.154575	0.0832683	0.0825583	0.0569937	0.0461724
				450.23	0.433201	0.416517	0.275628	0.267475	0.1609	0.154539	0.0836548	0.0825391	0.0572305	0.0461616
				450.43	0.432647	0.41642	0.275572	0.267413	0.161264	0.154503	0.0833506	0.0825198	0.0570665	0.0461509
				450.63	0.432514	0.416323	0.275875	0.267351	0.161731	0.154467	0.0832761	0.0825006	0.0573173	0.0461401
				450.83	0.43202	0.416226	0.275702	0.267288	0.161622	0.154431	0.0834059	0.0824814	0.0574946	0.0461294
				451.03	0.431395	0.416129	0.276412	0.267226	0.162034	0.154395	0.0843076	0.0824621	0.0582006	0.0461186
				451.23	0.431033	0.416032	0.276871	0.267164	0.162301	0.154359	0.0845481	0.0824429	0.0580216	0.0461079
				451.43	0.430749	0.415935	0.276613	0.267101	0.162384	0.154323	0.0847494	0.0824237	0.0579804	0.0460971
				451.63	0.430263	0.415838	0.276472	0.267039	0.162585	0.154287	0.0843205	0.0824045	0.0573883	0.0460864
				451.83	0.429838	0.415741	0.276038	0.266977	0.162101	0.154251	0.0842338	0.0823853	0.0569567	0.0460756
				452.03	0.429792	0.415644	0.275292	0.266915	0.16141	0.154215	0.0844337	0.0823661	0.0567067	0.0460649
				452.23	0.429857	0.415548	0.274424	0.266853	0.160495	0.15418	0.0839892	0.0823469	0.0557958	0.0460542
				452.43	0.429353	0.415451	0.274701	0.26679	0.159473	0.154144	0.0840409	0.0823278	0.0549808	0.0460434
				452.63	0.42854	0.415354	0.273564	0.266728	0.158168	0.154108	0.0824863	0.0823086	0.0539705	0.0460327
				452.83	0.426644	0.415257	0.273342	0.266666	0.156837	0.154072	0.0808149	0.0822894	0.0527565	0.046022
				453.03	0.425582	0.41516	0.273292	0.266604	0.155528	0.154036	0.0802193	0.0822702	0.0513595	0.0460113
				453.23	0.425488	0.415064	0.272938	0.266542	0.153952	0.154	0.0795145	0.082251	0.0493774	0.0460005
				453.43	0.424594	0.414967	0.271779	0.26648	0.15358	0.153964	0.0797039	0.0822319	0.0483859	0.0459898
				453.63	0.423809	0.41487	0.270483	0.266418	0.152676	0.153928	0.078673	0.0822127	0.0473775	0.0459791
				453.83	0.423039	0.414774	0.270221	0.266356	0.152932	0.153892	0.0787305	0.0821936	0.0468249	0.0459684
				454.03	0.422661	0.414677	0.26982	0.266293	0.15283	0.153857	0.0789629	0.0821744	0.0463518	0.0459577
				454.23	0.422863	0.41458	0.269658	0.266231	0.152557	0.153821	0.0794288	0.0821553	0.0464537	0.045947
				454.43	0.422566	0.414484	0.268758	0.266169	0.152206	0.153785	0.0794381	0.0821361	0.0461998	0.0459363
				454.63	0.42228	0.414387	0.269043	0.266107	0.152299	0.153749	0.0802846	0.082117	0.0470896	0.0459256
				454.83	0.422048	0.414291	0.268641	0.266045	0.152286	0.153713	0.0812323	0.0820978	0.0474249	0.0459149
				455.03	0.421984	0.414194	0.26861	0.265983	0.15335	0.153677	0.0824453	0.0820787	0.0478406	0.0459042
				455.23	0.42214	0.414098	0.268167	0.265921	0.15372	0.153642	0.0826066	0.0820596	0.0474955	0.0458935
				455.43	0.422246	0.414001	0.267667	0.265859	0.15404	0.153606	0.0826062	0.0820405	0.0479598	0.0458828
				455.63	0.42275	0.413905	0.267408	0.265798	0.15543	0.15357	0.0832107	0.0820214	0.0488748	0.0458721
				455.83	0.423174	0.413808	0.267216	0.265736	0.155871	0.153534	0.0841002	0.0820022	0.0495705	0.0458614
				456.03	0.424376	0.413712	0.268042	0.265674	0.15674	0.153498	0.0852598	0.0819831	0.050498	0.0458507
				456.23	0.424094	0.413615	0.268123	0.265612	0.156514	0.153463	0.084625	0.081964	0.0499138	0.04584
				456.43	0.423313	0.413519	0.268612	0.26555	0.155975	0.153427	0.0838711	0.0819449	0.0503212	0.0458293
				456.63	0.42332	0.413423	0.268171	0.265488	0.156217	0.153391	0.0834481	0.0819258	0.0505916	0.0458187
				456.83	0.422969	0.413326	0.268432	0.265426	0.15606	0.153355	0.0827689	0.0819068	0.0503082	0.045808
				457.03	0.423874	0.41323	0.268288	0.265364	0.155796	0.15332	0.0827596	0.0818877	0.0499518	0.0457973
				457.23	0.423763	0.413134	0.267742	0.265302	0.155327	0.153284	0.0820822	0.0818686	0.0492405	0.0457866
				457.43	0.423116	0.413037	0.266455	0.265241	0.155031	0.153248	0.0819732	0.0818495	0.0489402	0.045776
				457.63	0.423387	0.412941	0.265876	0.265179	0.154637	0.153213	0.0813039	0.0818304	0.0482166	0.0457653
				457.83	0.422877	0.412845	0.266128	0.265117	0.154186	0.153177	0.0811597	0.0818114	0.0484516	0.0457547
				458.03	0.42245	0.412749	0.265675	0.265055	0.153755	0.153141	0.0805054	0.0817923	0.0484291	0.045744
				458.23	0.422305	0.412653	0.264985	0.264994	0.152514	0.153105	0.0800411	0.0817733	0.04787	0.0457333
				458.43	0.421703	0.412556	0.265234	0.264932	0.15173	0.15307	0.0798168	0.0817542	0.0476205	0.0457227
				458.63	0.421145	0.41246	0.265365	0.26487	0.151271	0.153034	0.0797951	0.0817352	0.0475892	0.045712
				458.83	0.421366	0.412364	0.264967	0.264808	0.151151	0.152998	0.0795921	0.0817161	0.0469125	0.0457014
				459.03	0.420772	0.412268	0.264404	0.264747	0.150876	0.152963	0.0791993	0.0816971	0.0464368	0.0456907
				459.23	0.420847	0.412172	0.264732	0.264685	0.150998	0.152927	0.0789563	0.081678	0.0462076	0.0456801
				459.43	0.420453	0.412076	0.264442	0.264623	0.150948	0.152892	0.0784211	0.081659	0.0463205	0.0456694
				459.63	0.419839	0.41198	0.263996	0.264562	0.151081	0.152856	0.0789418	0.08164	0.0466365	0.0456588
				459.83	0.418737	0.411884	0.264567	0.2645	0.151143	0.15282	0.0787508	0.0816209	0.0459946	0.0456481
				460.03	0.418003	0.411788	0.264973	0.264438	0.15066	0.152785	0.0786859	0.0816019	0.0459777	0.0456375
				460.23	0.415917	0.411692	0.264332	0.264377	0.149503	0.152749	0.0773654	0.0815829	0.045664	0.0456269
				460.43	0.415518	0.411596	0.264527	0.264315	0.149836	0.152713	0.0766433	0.0815639	0.0459824	0.0456162
				460.63	0.415601	0.4115	0.264108	0.264254	0.150317	0.152678	0.0769377	0.0815449	0.0459084	0.0456056
				460.83	0.414602	0.411404	0.263552	0.264192	0.149766	0.152642	0.0760518	0.0815259	0.0457424	0.045595
				461.03	0.414081	0.411309	0.262598	0.26413	0.149251	0.152607	0.076146	0.0815069	0.0454689	0.0455844
				461.23	0.41331	0.411213	0.261983	0.264069	0.14912	0.152571	0.0763194	0.0814879	0.0451344	0.0455738
				461.43	0.413454	0.411117	0.261432	0.264007	0.14918	0.152536	0.0768687	0.0814689	0.0446956	0.0455631
				461.63	0.41323	0.411021	0.261292	0.263946	0.14942	0.1525	0.0771214	0.0814499	0.0445189	0.0455525
				461.83	0.413038	0.410925	0.260977	0.263884	0.149639	0.152465	0.0779231	0.081431	0.0455547	0.0455419
				462.03	0.412705	0.41083	0.260299	0.263823	0.149135	0.152429	0.077325	0.081412	0.0449976	0.0455313
				462.23	0.413245	0.410734	0.260274	0.263761	0.148939	0.152394	0.0781275	0.081393	0.0449606	0.0455207
				462.43	0.412954	0.410638	0.260297	0.2637	0.148864	0.152358	0.0780853	0.0813741	0.0445911	0.0455101
				462.63	0.412991	0.410543	0.259804	0.263638	0.149285	0.152323	0.078208	0.0813551	0.0443556	0.0454995
				462.83	0.413197	0.410447	0.25936	0.263577	0.149489	0.152287	0.078483	0.0813361	0.0440311	0.0454889
				463.03	0.413013	0.410351	0.25821	0.263516	0.148857	0.152252	0.0782218	0.0813172	0.0428417	0.0454783
				463.23	0.413462	0.410256	0.258103	0.263454	0.149375	0.152216	0.0785125	0.0812983	0.0424351	0.0454677
				463.43	0.412893	0.41016	0.257748	0.263393	0.148635	0.152181	0.0784491	0.0812793	0.0417127	0.0454571
				463.63	0.412174	0.410064	0.257199	0.263331	0.148024	0.152145	0.0782294	0.0812604	0.0415912	0.0454465
				463.83	0.412118	0.409969	0.25741	0.26327	0.148213	0.15211	0.0778495	0.0812414	0.0413403	0.0454359
				464.03	0.411892	0.409873	0.257384	0.263209	0.146704	0.152074	0.0771303	0.0812225	0.0412033	0.0454253
				464.23	0.411425	0.409778	0.257618	0.263147	0.146485	0.152039	0.0766263	0.0812036	0.0410374	0.0454147
				464.43	0.411229	0.409682	0.257547	0.263086	0.146052	0.152003	0.0756838	0.0811847	0.0399448	0.0454041
				464.63	0.410807	0.409587	0.257553	0.263025	0.145606	0.151968	0.0755403	0.0811657	0.0396433	0.0453936
				464.83	0.410176	0.409492	0.25707	0.262964	0.145178	0.151933	0.0750007	0.0811468	0.038977	0.045383
				465.03	0.40993	0.409396	0.256993	0.262902	0.145409	0.151897	0.0753442	0.0811279	0.0394655	0.0453724
				465.23	0.41057	0.409301	0.256929	0.262841	0.14566	0.151862	0.0756342	0.081109	0.0400458	0.0453618
				465.43	0.410071	0.409205	0.256892	0.26278	0.145263	0.151826	0.0754923	0.0810901	0.0401736	0.0453513
				465.63	0.410056	0.40911	0.256699	0.262719	0.144593	0.151791	0.0758301	0.0810712	0.0412449	0.0453407
				465.83	0.410377	0.409015	0.256763	0.262657	0.14456	0.151756	0.0765771	0.0810523	0.0421991	0.0453301
				466.03	0.409671	0.408919	0.256354	0.262596	0.143359	0.15172	0.0756057	0.0810335	0.0418828	0.0453196
				466.23	0.409476	0.408824	0.256172	0.262535	0.143679	0.151685	0.0761526	0.0810146	0.0419165	0.045309
				466.43	0.409002	0.408729	0.255892	0.262474	0.143604	0.15165	0.0761943	0.0809957	0.0422644	0.0452985
				466.63	0.409275	0.408634	0.256412	0.262413	0.143868	0.151614	0.0771155	0.0809768	0.0430935	0.0452879
				466.83	0.409129	0.408538	0.256278	0.262351	0.143463	0.151579	0.0783459	0.080958	0.043107	0.0452774
				467.03	0.408874	0.408443	0.256176	0.26229	0.14305	0.151544	0.0780878	0.0809391	0.042568	0.0452668
				467.23	0.409267	0.408348	0.256709	0.262229	0.144076	0.151508	0.0781812	0.0809202	0.0429252	0.0452563
				467.43	0.408878	0.408253	0.256717	0.262168	0.144088	0.151473	0.078212	0.0809014	0.0426423	0.0452457
				467.63	0.409147	0.408158	0.256818	0.262107	0.144597	0.151438	0.078322	0.0808825	0.0436752	0.0452352
				467.83	0.40871	0.408063	0.257345	0.262046	0.144957	0.151402	0.0782535	0.0808637	0.043627	0.0452246
				468.03	0.407888	0.407968	0.257477	0.261985	0.144548	0.151367	0.0781874	0.0808448	0.0434169	0.0452141
				468.23	0.407345	0.407872	0.257331	0.261924	0.144677	0.151332	0.0785327	0.080826	0.0432782	0.0452036
				468.43	0.406111	0.407777	0.25679	0.261863	0.144514	0.151297	0.0779159	0.0808072	0.0423525	0.045193
				468.63	0.406424	0.407682	0.25693	0.261802	0.145196	0.151261	0.0781482	0.0807883	0.0424906	0.0451825
				468.83	0.406096	0.407587	0.255844	0.261741	0.145478	0.151226	0.0776465	0.0807695	0.0425138	0.045172
				469.03	0.405587	0.407492	0.255847	0.26168	0.145757	0.151191	0.077314	0.0807507	0.0433347	0.0451614
				469.23	0.406442	0.407398	0.256083	0.261619	0.146511	0.151156	0.0775997	0.0807319	0.0435523	0.0451509
				469.43	0.406002	0.407303	0.256652	0.261558	0.146323	0.15112	0.0776624	0.0807131	0.042951	0.0451404
				469.63	0.40622	0.407208	0.256346	0.261497	0.146188	0.151085	0.0775795	0.0806943	0.0430562	0.0451299
				469.83	0.405952	0.407113	0.256058	0.261436	0.146755	0.15105	0.0776478	0.0806755	0.0425712	0.0451194
				470.03	0.405868	0.407018	0.255771	0.261375	0.1464	0.151015	0.077366	0.0806567	0.0421467	0.0451088
				470.23	0.406513	0.406923	0.255589	0.261314	0.146389	0.15098	0.0776632	0.0806379	0.0421684	0.0450983
				470.43	0.4068	0.406828	0.25598	0.261253	0.14611	0.150944	0.0778047	0.0806191	0.042862	0.0450878
				470.63	0.407428	0.406734	0.256576	0.261192	0.146314	0.150909	0.0782231	0.0806003	0.0432019	0.0450773
				470.83	0.407569	0.406639	0.256096	0.261132	0.145879	0.150874	0.0780378	0.0805815	0.0429337	0.0450668
				471.03	0.407767	0.406544	0.255844	0.261071	0.145244	0.150839	0.0769319	0.0805627	0.0423583	0.0450563
				471.23	0.407983	0.406449	0.255905	0.26101	0.145562	0.150804	0.076923	0.080544	0.0422746	0.0450458
				471.43	0.408184	0.406355	0.256163	0.260949	0.145298	0.150769	0.0773895	0.0805252	0.0423241	0.0450353
				471.63	0.408265	0.40626	0.256025	0.260888	0.14517	0.150734	0.077615	0.0805064	0.0425134	0.0450248
				471.83	0.407192	0.406165	0.255482	0.260827	0.14489	0.150698	0.0776303	0.0804877	0.0421146	0.0450143
				472.03	0.407028	0.406071	0.25503	0.260767	0.144306	0.150663	0.0777934	0.0804689	0.0420902	0.0450038
				472.23	0.407015	0.405976	0.254937	0.260706	0.144253	0.150628	0.0782086	0.0804502	0.0426359	0.0449934
				472.43	0.406011	0.405881	0.25421	0.260645	0.144041	0.150593	0.0773653	0.0804314	0.041797	0.0449829
				472.63	0.406264	0.405787	0.254578	0.260584	0.143956	0.150558	0.0775307	0.0804127	0.0422312	0.0449724
				472.83	0.405058	0.405692	0.253366	0.260524	0.142906	0.150523	0.0768818	0.080394	0.0412728	0.0449619
				473.03	0.405015	0.405598	0.253992	0.260463	0.143643	0.150488	0.0776753	0.0803752	0.0416653	0.0449514
				473.23	0.405794	0.405503	0.254772	0.260402	0.14503	0.150453	0.0784918	0.0803565	0.0417191	0.044941
				473.43	0.405358	0.405409	0.254713	0.260342	0.144667	0.150418	0.0785969	0.0803378	0.0412506	0.0449305
				473.63	0.405862	0.405314	0.254515	0.260281	0.145364	0.150383	0.0784692	0.0803191	0.0417319	0.04492
				473.83	0.406089	0.40522	0.254429	0.26022	0.145835	0.150348	0.0782675	0.0803003	0.0417667	0.0449096
				474.03	0.405886	0.405125	0.25413	0.26016	0.145052	0.150313	0.0780524	0.0802816	0.0412072	0.0448991
				474.23	0.40533	0.405031	0.253867	0.260099	0.144312	0.150278	0.0774713	0.0802629	0.041148	0.0448886
				474.43	0.404486	0.404937	0.253507	0.260039	0.144223	0.150243	0.0766044	0.0802442	0.0412821	0.0448782
				474.63	0.40459	0.404842	0.253802	0.259978	0.144684	0.150208	0.0764153	0.0802255	0.0411745	0.0448677
				474.83	0.403613	0.404748	0.252754	0.259917	0.14296	0.150173	0.0750197	0.0802068	0.0400835	0.0448573
				475.03	0.402715	0.404654	0.252534	0.259857	0.14255	0.150138	0.0740749	0.0801881	0.0395621	0.0448468
				475.23	0.402872	0.404559	0.252851	0.259796	0.142412	0.150103	0.074114	0.0801695	0.0402225	0.0448364
				475.43	0.402627	0.404465	0.252877	0.259736	0.142271	0.150068	0.0740217	0.0801508	0.0399714	0.0448259
				475.63	0.40142	0.404371	0.25207	0.259675	0.142034	0.150033	0.0739032	0.0801321	0.0390465	0.0448155
				475.83	0.400736	0.404277	0.251251	0.259615	0.141934	0.149998	0.0734907	0.0801134	0.0391032	0.044805
				476.03	0.400723	0.404182	0.251031	0.259554	0.141744	0.149963	0.0733366	0.0800948	0.039023	0.0447946
				476.23	0.400528	0.404088	0.251348	0.259494	0.141612	0.149928	0.0737188	0.0800761	0.039218	0.0447842
				476.43	0.399141	0.403994	0.25031	0.259433	0.140383	0.149893	0.0729372	0.0800574	0.0379254	0.0447737
				476.63	0.399667	0.4039	0.25082	0.259373	0.140444	0.149858	0.0734344	0.0800388	0.0382255	0.0447633
				476.83	0.399133	0.403806	0.250144	0.259312	0.140776	0.149823	0.0733744	0.0800201	0.0375053	0.0447529
				477.03	0.400318	0.403712	0.250964	0.259252	0.142226	0.149788	0.0747684	0.0800015	0.0390022	0.0447424
				477.23	0.401276	0.403618	0.25087	0.259192	0.143349	0.149753	0.0754067	0.0799828	0.039573	0.044732
				477.43	0.401567	0.403524	0.251477	0.259131	0.144154	0.149718	0.0759498	0.0799642	0.0405167	0.0447216
				477.63	0.402341	0.40343	0.252531	0.259071	0.145759	0.149683	0.0765123	0.0799456	0.0420264	0.0447112
				477.83	0.402426	0.403336	0.252545	0.25901	0.145643	0.149649	0.0770785	0.0799269	0.0422314	0.0447007
				478.03	0.402708	0.403242	0.252897	0.25895	0.145745	0.149614	0.0780758	0.0799083	0.0425387	0.0446903
				478.23	0.402886	0.403148	0.253221	0.25889	0.14624	0.149579	0.0778387	0.0798897	0.0423194	0.0446799
				478.43	0.402395	0.403054	0.252922	0.258829	0.146442	0.149544	0.0778473	0.0798711	0.0427218	0.0446695
				478.63	0.401863	0.40296	0.253024	0.258769	0.146086	0.149509	0.0781117	0.0798525	0.0418297	0.0446591
				478.83	0.401612	0.402866	0.252733	0.258709	0.145704	0.149474	0.0778328	0.0798339	0.0418561	0.0446487
				479.03	0.401849	0.402772	0.253865	0.258649	0.146462	0.149439	0.0786895	0.0798153	0.04243	0.0446383
				479.23	0.4017	0.402678	0.254036	0.258588	0.145578	0.149405	0.0791281	0.0797967	0.042809	0.0446279
				479.43	0.401249	0.402584	0.254016	0.258528	0.145485	0.14937	0.0797844	0.0797781	0.0422139	0.0446175
				479.63	0.400337	0.402491	0.253184	0.258468	0.144691	0.149335	0.079427	0.0797595	0.0411003	0.0446071
				479.83	0.400572	0.402397	0.252572	0.258408	0.143664	0.1493	0.0789735	0.0797409	0.0408461	0.0445967
				480.03	0.400839	0.402303	0.252607	0.258347	0.143072	0.149265	0.0786482	0.0797223	0.0402828	0.0445863
				480.23	0.399943	0.402209	0.252251	0.258287	0.141745	0.149231	0.0779754	0.0797038	0.0396008	0.0445759
				480.43	0.398486	0.402116	0.251056	0.258227	0.140663	0.149196	0.0763379	0.0796852	0.0387752	0.0445655
				480.63	0.399278	0.402022	0.251259	0.258167	0.141123	0.149161	0.0759652	0.0796666	0.0390146	0.0445552
				480.83	0.398382	0.401928	0.249891	0.258107	0.14112	0.149126	0.0748859	0.0796481	0.0384769	0.0445448
				481.03	0.39907	0.401835	0.250651	0.258046	0.140771	0.149092	0.075136	0.0796295	0.0394794	0.0445344
				481.23	0.399681	0.401741	0.251217	0.257986	0.141847	0.149057	0.0755285	0.0796109	0.039955	0.044524
				481.43	0.399384	0.401647	0.25206	0.257926	0.14189	0.149022	0.0750356	0.0795924	0.0404566	0.0445136
				481.63	0.399817	0.401554	0.251904	0.257866	0.142214	0.148987	0.0749835	0.0795739	0.0408927	0.0445033
				481.83	0.401122	0.40146	0.251876	0.257806	0.142235	0.148953	0.0759193	0.0795553	0.0411929	0.0444929
				482.03	0.401228	0.401367	0.251085	0.257746	0.142356	0.148918	0.0755828	0.0795368	0.0412493	0.0444825
				482.23	0.400407	0.401273	0.250203	0.257686	0.14255	0.148883	0.0749134	0.0795182	0.040485	0.0444722
				482.43	0.39946	0.40118	0.249318	0.257626	0.14257	0.148849	0.0748709	0.0794997	0.0407035	0.0444618
				482.63	0.398646	0.401086	0.248873	0.257566	0.142563	0.148814	0.0748575	0.0794812	0.0400925	0.0444514
				482.83	0.398969	0.400993	0.249871	0.257506	0.143641	0.148779	0.0750954	0.0794627	0.04115	0.0444411
				483.03	0.39903	0.400899	0.250222	0.257446	0.143701	0.148745	0.0756065	0.0794442	0.0409986	0.0444307
				483.23	0.398307	0.400806	0.24958	0.257386	0.14314	0.14871	0.0756257	0.0794256	0.0405119	0.0444204
				483.43	0.398797	0.400712	0.250018	0.257326	0.143689	0.148675	0.0761447	0.0794071	0.0415999	0.04441
				483.63	0.39791	0.400619	0.249894	0.257266	0.143099	0.148641	0.0759349	0.0793886	0.0415653	0.0443997
				483.83	0.398049	0.400526	0.250032	0.257206	0.142931	0.148606	0.0762022	0.0793701	0.0418063	0.0443893
				484.03	0.398099	0.400432	0.249338	0.257146	0.142715	0.148571	0.0760278	0.0793516	0.0417299	0.044379
				484.23	0.396665	0.400339	0.248282	0.257086	0.141904	0.148537	0.0759321	0.0793332	0.0411436	0.0443687
				484.43	0.396495	0.400246	0.248447	0.257026	0.142326	0.148502	0.0762919	0.0793147	0.0416768	0.0443583
				484.63	0.396713	0.400153	0.248844	0.256966	0.142374	0.148468	0.0770875	0.0792962	0.0417181	0.044348
				484.83	0.396437	0.400059	0.248781	0.256906	0.142378	0.148433	0.0776199	0.0792777	0.0418344	0.0443376
				485.03	0.396528	0.399966	0.250156	0.256847	0.141885	0.148398	0.0784816	0.0792592	0.0421758	0.0443273
				485.23	0.396561	0.399873	0.250257	0.256787	0.142073	0.148364	0.0788625	0.0792408	0.0425336	0.044317
				485.43	0.395239	0.39978	0.249427	0.256727	0.141313	0.148329	0.0780883	0.0792223	0.0422467	0.0443067
				485.63	0.396406	0.399687	0.24907	0.256667	0.141762	0.148295	0.0784299	0.0792039	0.0422135	0.0442963
				485.83	0.396991	0.399593	0.249015	0.256607	0.141467	0.14826	0.0788759	0.0791854	0.0421973	0.044286
				486.03	0.395991	0.3995	0.248249	0.256548	0.140919	0.148226	0.0784595	0.0791669	0.0411197	0.0442757
				486.23	0.394931	0.399407	0.247669	0.256488	0.140644	0.148191	0.0777198	0.0791485	0.0403369	0.0442654
				486.43	0.39526	0.399314	0.247544	0.256428	0.140766	0.148157	0.0774142	0.07913	0.0399501	0.0442551
				486.63	0.394357	0.399221	0.247365	0.256368	0.140893	0.148122	0.0768791	0.0791116	0.0392716	0.0442447
				486.83	0.394551	0.399128	0.248187	0.256308	0.14097	0.148088	0.0770237	0.0790932	0.0389618	0.0442344
				487.03	0.394543	0.399035	0.247827	0.256249	0.140947	0.148053	0.0772624	0.0790747	0.0385112	0.0442241
				487.23	0.393468	0.398942	0.24758	0.256189	0.140841	0.148018	0.0769625	0.0790563	0.0387893	0.0442138
				487.43	0.392714	0.398849	0.247441	0.256129	0.14021	0.147984	0.0762592	0.0790379	0.0392787	0.0442035
				487.63	0.392335	0.398756	0.247757	0.25607	0.139443	0.14795	0.0756872	0.0790195	0.0375316	0.0441932
				487.83	0.392685	0.398663	0.247347	0.25601	0.13911	0.147915	0.075483	0.0790011	0.0365673	0.0441829
				488.03	0.393157	0.398571	0.247121	0.25595	0.138945	0.147881	0.075759	0.0789827	0.0366522	0.0441726
				488.23	0.392253	0.398478	0.247434	0.255891	0.138888	0.147846	0.0754739	0.0789643	0.0365083	0.0441624
				488.43	0.392607	0.398385	0.248363	0.255831	0.139013	0.147812	0.075159	0.0789459	0.0374239	0.0441521
				488.63	0.392631	0.398292	0.248855	0.255771	0.13874	0.147777	0.0749312	0.0789275	0.0376974	0.0441418
				488.83	0.392963	0.398199	0.248448	0.255712	0.138881	0.147743	0.0745936	0.0789091	0.0382556	0.0441315
				489.03	0.392362	0.398106	0.248416	0.255652	0.138167	0.147708	0.0739972	0.0788907	0.0385986	0.0441212
				489.23	0.392168	0.398014	0.248524	0.255593	0.13809	0.147674	0.0734312	0.0788723	0.0395773	0.0441109
				489.43	0.392112	0.397921	0.247642	0.255533	0.137518	0.14764	0.0729248	0.0788539	0.0392381	0.0441006
				489.63	0.392406	0.397828	0.24689	0.255474	0.137139	0.147605	0.0717746	0.0788356	0.0389569	0.0440904
				489.83	0.391673	0.397735	0.246419	0.255414	0.136615	0.147571	0.0717454	0.0788172	0.0387777	0.0440801
				490.03	0.391395	0.397643	0.246326	0.255355	0.137409	0.147536	0.0716183	0.0787988	0.039163	0.0440698
				490.23	0.391497	0.39755	0.245625	0.255295	0.137486	0.147502	0.0711362	0.0787805	0.0395759	0.0440596
				490.43	0.391275	0.397458	0.245601	0.255236	0.137587	0.147468	0.0715247	0.0787621	0.0393128	0.0440493
				490.63	0.390662	0.397365	0.245355	0.255176	0.137787	0.147433	0.0720966	0.0787438	0.0396205	0.044039
				490.83	0.39109	0.397272	0.246126	0.255117	0.138155	0.147399	0.0736125	0.0787254	0.0399486	0.0440288
				491.03	0.390946	0.39718	0.246477	0.255057	0.138941	0.147365	0.0742183	0.0787071	0.0403311	0.0440185
				491.23	0.390535	0.397087	0.246165	0.254998	0.138647	0.14733	0.0749401	0.0786887	0.0398838	0.0440082
				491.43	0.390801	0.396995	0.246645	0.254938	0.138794	0.147296	0.0754049	0.0786704	0.0391666	0.043998
				491.63	0.391765	0.396902	0.247527	0.254879	0.139501	0.147262	0.0758306	0.0786521	0.0389927	0.0439877
				491.83	0.392417	0.39681	0.247319	0.25482	0.140477	0.147227	0.0764655	0.0786337	0.0395721	0.0439775
				492.03	0.391808	0.396717	0.247359	0.25476	0.140687	0.147193	0.0760762	0.0786154	0.0394462	0.0439672
				492.23	0.391794	0.396625	0.247514	0.254701	0.141236	0.147159	0.0759902	0.0785971	0.0400689	0.043957
				492.43	0.391921	0.396532	0.247624	0.254642	0.140874	0.147124	0.075826	0.0785788	0.0402009	0.0439468
				492.63	0.39142	0.39644	0.247072	0.254582	0.140521	0.14709	0.0762037	0.0785605	0.0397757	0.0439365
				492.83	0.391366	0.396348	0.246564	0.254523	0.140462	0.147056	0.0758735	0.0785422	0.039986	0.0439263
				493.03	0.389852	0.396255	0.246036	0.254464	0.139278	0.147022	0.0753369	0.0785239	0.0402102	0.043916
				493.23	0.389796	0.396163	0.245558	0.254404	0.13868	0.146987	0.0747309	0.0785056	0.0406563	0.0439058
				493.43	0.389914	0.396071	0.244741	0.254345	0.138432	0.146953	0.0744734	0.0784873	0.0402124	0.0438956
				493.63	0.38858	0.395978	0.243669	0.254286	0.138056	0.146919	0.0734133	0.078469	0.0394351	0.0438854
				493.83	0.388899	0.395886	0.244321	0.254227	0.138923	0.146885	0.0746544	0.0784507	0.0400988	0.0438751
				494.03	0.389205	0.395794	0.245044	0.254167	0.139755	0.14685	0.0745619	0.0784324	0.0403789	0.0438649
				494.23	0.388677	0.395702	0.245072	0.254108	0.139125	0.146816	0.0746487	0.0784142	0.0399118	0.0438547
				494.43	0.38821	0.395609	0.245224	0.254049	0.13859	0.146782	0.0752517	0.0783959	0.0395523	0.0438445
				494.63	0.388197	0.395517	0.245189	0.25399	0.138728	0.146748	0.0755263	0.0783776	0.0395061	0.0438342
				494.83	0.388417	0.395425	0.245737	0.25393	0.138711	0.146714	0.0762192	0.0783594	0.039338	0.043824
				495.03	0.387448	0.395333	0.245998	0.253871	0.138682	0.146679	0.0760215	0.0783411	0.038653	0.0438138
				495.23	0.387444	0.395241	0.245443	0.253812	0.138241	0.146645	0.0762551	0.0783228	0.0380147	0.0438036
				495.43	0.388096	0.395149	0.24572	0.253753	0.139082	0.146611	0.0761751	0.0783046	0.0381433	0.0437934
				495.63	0.387782	0.395057	0.245913	0.253694	0.138963	0.146577	0.0755827	0.0782864	0.0380416	0.0437832
				495.83	0.387686	0.394965	0.245683	0.253635	0.138912	0.146543	0.0760271	0.0782681	0.0378031	0.043773
				496.03	0.386686	0.394873	0.24573	0.253576	0.13813	0.146509	0.0756656	0.0782499	0.0372256	0.0437628
				496.23	0.387587	0.394781	0.246391	0.253517	0.138687	0.146474	0.076888	0.0782316	0.038581	0.0437526
				496.43	0.387166	0.394689	0.246664	0.253458	0.137515	0.14644	0.0769128	0.0782134	0.0383127	0.0437424
				496.63	0.387706	0.394597	0.246643	0.253398	0.137538	0.146406	0.0770122	0.0781952	0.0388712	0.0437322
				496.83	0.388744	0.394505	0.247133	0.253339	0.137957	0.146372	0.0770053	0.078177	0.039865	0.043722
				497.03	0.387922	0.394413	0.246942	0.25328	0.137678	0.146338	0.0771836	0.0781587	0.04044	0.0437118
				497.23	0.389019	0.394321	0.247434	0.253221	0.138443	0.146304	0.077521	0.0781405	0.0409617	0.0437017
				497.43	0.389571	0.394229	0.247579	0.253162	0.139372	0.14627	0.0782056	0.0781223	0.0414275	0.0436915
				497.63	0.389275	0.394137	0.247495	0.253103	0.139689	0.146236	0.0775163	0.0781041	0.0414611	0.0436813
				497.83	0.38925	0.394045	0.247675	0.253044	0.140022	0.146202	0.0773877	0.0780859	0.0418001	0.0436711
				498.03	0.389456	0.393953	0.248154	0.252985	0.140276	0.146168	0.0769445	0.0780677	0.041661	0.0436609
				498.23	0.388884	0.393862	0.247632	0.252926	0.139872	0.146133	0.0765339	0.0780495	0.0417013	0.0436508
				498.43	0.388881	0.39377	0.247105	0.252868	0.139468	0.146099	0.0762834	0.0780314	0.0419155	0.0436406
				498.63	0.388347	0.393678	0.246753	0.252809	0.139366	0.146065	0.0758312	0.0780132	0.0415885	0.0436304
				498.83	0.388196	0.393586	0.246679	0.25275	0.139171	0.146031	0.0758184	0.077995	0.0419513	0.0436203
				499.03	0.387437	0.393495	0.246532	0.252691	0.139525	0.145997	0.0755201	0.0779768	0.0410818	0.0436101
				499.23	0.388578	0.393403	0.246833	0.252632	0.140042	0.145963	0.0759624	0.0779587	0.0414464	0.0435999
				499.43	0.389116	0.393311	0.246735	0.252573	0.140663	0.145929	0.0762817	0.0779405	0.041378	0.0435898
				499.63	0.389102	0.39322	0.247123	0.252514	0.14115	0.145895	0.076822	0.0779223	0.0416377	0.0435796
				499.83	0.389692	0.393128	0.247017	0.252455	0.141602	0.145861	0.0772698	0.0779042	0.0417087	0.0435695
				500.03	0.389784	0.393037	0.246938	0.252397	0.141763	0.145827	0.0768879	0.077886	0.0418222	0.0435593
				500.23	0.390293	0.392945	0.246933	0.252338	0.141655	0.145793	0.0771932	0.0778679	0.041866	0.0435492
				500.43	0.390079	0.392853	0.246757	0.252279	0.141409	0.145759	0.0777225	0.0778497	0.0414044	0.043539
				500.63	0.390373	0.392762	0.24657	0.25222	0.14166	0.145725	0.078241	0.0778316	0.0408725	0.0435289
				500.83	0.39002	0.39267	0.246902	0.252161	0.141899	0.145691	0.0789984	0.0778135	0.0408904	0.0435187
				501.03	0.389136	0.392579	0.246999	0.252103	0.141315	0.145658	0.0792148	0.0777953	0.0407374	0.0435086
				501.23	0.389267	0.392487	0.246719	0.252044	0.14088	0.145624	0.0791118	0.0777772	0.0403097	0.0434985
				501.43	0.388697	0.392396	0.245799	0.251985	0.140336	0.14559	0.0784343	0.0777591	0.0401416	0.0434883
				501.63	0.387999	0.392304	0.246013	0.251927	0.140181	0.145556	0.0779013	0.077741	0.0396686	0.0434782
				501.83	0.386847	0.392213	0.245147	0.251868	0.138579	0.145522	0.0775687	0.0777228	0.0390103	0.0434681
				502.03	0.387038	0.392122	0.245213	0.251809	0.137577	0.145488	0.0770049	0.0777047	0.0389613	0.0434579
				502.23	0.386162	0.39203	0.24441	0.25175	0.136592	0.145454	0.0761276	0.0776866	0.0384625	0.0434478
				502.43	0.386277	0.391939	0.244199	0.251692	0.135859	0.14542	0.0754331	0.0776685	0.0389448	0.0434377
				502.63	0.385789	0.391848	0.243541	0.251633	0.135661	0.145386	0.0747986	0.0776504	0.0385132	0.0434276
				502.83	0.385927	0.391756	0.24328	0.251575	0.135231	0.145352	0.0748402	0.0776323	0.0390793	0.0434174
				503.03	0.385978	0.391665	0.24362	0.251516	0.135577	0.145318	0.0748917	0.0776142	0.0388722	0.0434073
				503.23	0.386917	0.391574	0.243607	0.251457	0.136203	0.145285	0.0757806	0.0775962	0.0396341	0.0433972
				503.43	0.386875	0.391483	0.243129	0.251399	0.136336	0.145251	0.0757893	0.0775781	0.0398896	0.0433871
				503.63	0.387082	0.391391	0.243214	0.25134	0.137028	0.145217	0.0759963	0.07756	0.0404503	0.043377
				503.83	0.386514	0.3913	0.242701	0.251282	0.136621	0.145183	0.0756605	0.0775419	0.0405464	0.0433669
				504.03	0.385937	0.391209	0.24227	0.251223	0.136209	0.145149	0.0757603	0.0775239	0.0404652	0.0433568
				504.23	0.385796	0.391118	0.242442	0.251164	0.136333	0.145115	0.0759767	0.0775058	0.0400244	0.0433467
				504.43	0.385647	0.391027	0.243096	0.251106	0.137205	0.145082	0.0773415	0.0774877	0.0401566	0.0433366
				504.63	0.385517	0.390936	0.243277	0.251047	0.137127	0.145048	0.0779896	0.0774697	0.0404442	0.0433265
				504.83	0.385541	0.390844	0.243728	0.250989	0.137273	0.145014	0.0780535	0.0774516	0.0401823	0.0433164
				505.03	0.385078	0.390753	0.243771	0.25093	0.13703	0.14498	0.0781812	0.0774336	0.0397567	0.0433063
				505.23	0.384851	0.390662	0.243665	0.250872	0.136761	0.144946	0.0779405	0.0774156	0.0386375	0.0432962
				505.43	0.384979	0.390571	0.244384	0.250814	0.137807	0.144913	0.078045	0.0773975	0.0382772	0.0432861
				505.63	0.384853	0.39048	0.245023	0.250755	0.137963	0.144879	0.0788823	0.0773795	0.0380851	0.043276
				505.83	0.384178	0.390389	0.244642	0.250697	0.136429	0.144845	0.0772738	0.0773614	0.0367753	0.0432659
				506.03	0.383876	0.390298	0.244383	0.250638	0.136252	0.144811	0.0756911	0.0773434	0.0362349	0.0432559
				506.23	0.383656	0.390207	0.24437	0.25058	0.136114	0.144778	0.0753848	0.0773254	0.0353699	0.0432458
				506.43	0.383666	0.390117	0.244169	0.250521	0.136329	0.144744	0.0744581	0.0773074	0.0356747	0.0432357
				506.63	0.383299	0.390026	0.243659	0.250463	0.136447	0.14471	0.0744031	0.0772894	0.0348889	0.0432256
				506.83	0.382958	0.389935	0.243432	0.250405	0.135871	0.144676	0.074375	0.0772714	0.0349751	0.0432156
				507.03	0.381788	0.389844	0.243622	0.250346	0.136166	0.144643	0.0737828	0.0772534	0.0343753	0.0432055
				507.23	0.381636	0.389753	0.242992	0.250288	0.135707	0.144609	0.0737874	0.0772354	0.0346954	0.0431954
				507.43	0.381759	0.389662	0.242797	0.25023	0.135228	0.144575	0.0732834	0.0772174	0.0342578	0.0431854
				507.63	0.381112	0.389571	0.242636	0.250171	0.13517	0.144542	0.0731942	0.0771994	0.03419	0.0431753
				507.83	0.380375	0.389481	0.242284	0.250113	0.135355	0.144508	0.0730482	0.0771814	0.0347776	0.0431652
				508.03	0.38023	0.38939	0.242443	0.250055	0.136296	0.144474	0.0726375	0.0771634	0.0349456	0.0431552
				508.23	0.380905	0.389299	0.242441	0.249997	0.136949	0.144441	0.0725321	0.0771454	0.0352253	0.0431451
				508.43	0.38111	0.389208	0.242784	0.249938	0.137209	0.144407	0.073252	0.0771275	0.0356964	0.0431351
				508.63	0.381173	0.389118	0.241891	0.24988	0.137494	0.144373	0.0726417	0.0771095	0.0353447	0.043125
				508.83	0.381032	0.389027	0.241142	0.249822	0.13763	0.14434	0.0716685	0.0770915	0.034404	0.043115
				509.03	0.380294	0.388937	0.240446	0.249764	0.137123	0.144306	0.0709952	0.0770736	0.0337642	0.0431049
				509.23	0.381103	0.388846	0.241142	0.249705	0.137499	0.144272	0.0714021	0.0770556	0.0337512	0.0430949
				509.43	0.380964	0.388755	0.241645	0.249647	0.13795	0.144239	0.0716831	0.0770376	0.033844	0.0430848
				509.63	0.380518	0.388665	0.241183	0.249589	0.136608	0.144205	0.0713487	0.0770197	0.0338986	0.0430748
				509.83	0.381229	0.388574	0.241301	0.249531	0.135896	0.144172	0.0712091	0.0770017	0.03406	0.0430648
				510.03	0.381107	0.388484	0.240814	0.249473	0.135375	0.144138	0.070901	0.0769838	0.0345247	0.0430547
				510.23	0.381599	0.388393	0.240903	0.249415	0.135318	0.144104	0.0717231	0.0769659	0.0346776	0.0430447
				510.43	0.381875	0.388303	0.240907	0.249357	0.135614	0.144071	0.0717956	0.0769479	0.0356475	0.0430347
				510.63	0.381463	0.388212	0.240686	0.249299	0.135238	0.144037	0.0719537	0.07693	0.0350627	0.0430246
				510.83	0.380749	0.388122	0.240133	0.24924	0.134178	0.144004	0.0714995	0.0769121	0.0346796	0.0430146
				511.03	0.380611	0.388031	0.239839	0.249182	0.134128	0.14397	0.071874	0.0768941	0.0345355	0.0430046
				511.23	0.381362	0.387941	0.239528	0.249124	0.133161	0.143937	0.0726875	0.0768762	0.0343964	0.0429946
				511.43	0.382095	0.38785	0.239243	0.249066	0.133574	0.143903	0.0737783	0.0768583	0.0346385	0.0429846
				511.63	0.38163	0.38776	0.23986	0.249008	0.1339	0.14387	0.0741683	0.0768404	0.0352615	0.0429745
				511.83	0.382243	0.38767	0.240252	0.24895	0.135344	0.143836	0.0746431	0.0768225	0.0362547	0.0429645
				512.03	0.382986	0.387579	0.240743	0.248892	0.136224	0.143803	0.075288	0.0768046	0.0364308	0.0429545
				512.23	0.383228	0.387489	0.24072	0.248834	0.136354	0.143769	0.0755987	0.0767867	0.0363468	0.0429445
				512.43	0.383077	0.387399	0.241265	0.248776	0.137202	0.143736	0.0760582	0.0767688	0.0364721	0.0429345
				512.63	0.3821	0.387308	0.240335	0.248718	0.137698	0.143702	0.0754041	0.0767509	0.0355529	0.0429245
				512.83	0.381609	0.387218	0.240064	0.24866	0.137449	0.143669	0.0755509	0.076733	0.0352156	0.0429145
				513.03	0.380686	0.387128	0.239554	0.248602	0.136299	0.143635	0.0752188	0.0767152	0.0347415	0.0429045
				513.23	0.381336	0.387038	0.240457	0.248544	0.136035	0.143602	0.0759531	0.0766973	0.0354617	0.0428945
				513.43	0.380547	0.386948	0.240682	0.248486	0.135816	0.143568	0.0752108	0.0766794	0.0353543	0.0428845
				513.63	0.38072	0.386857	0.241212	0.248429	0.135921	0.143535	0.0748834	0.0766616	0.0358767	0.0428745
				513.83	0.381097	0.386767	0.241949	0.248371	0.136068	0.143501	0.0751202	0.0766437	0.0364285	0.0428645
				514.03	0.38045	0.386677	0.241586	0.248313	0.13589	0.143468	0.0738299	0.0766258	0.0361269	0.0428545
				514.23	0.380481	0.386587	0.241454	0.248255	0.136161	0.143434	0.0737917	0.076608	0.035735	0.0428446
				514.43	0.379747	0.386497	0.240948	0.248197	0.135747	0.143401	0.0725683	0.0765901	0.0350917	0.0428346
				514.63	0.37932	0.386407	0.240755	0.248139	0.135413	0.143368	0.072188	0.0765723	0.034651	0.0428246
				514.83	0.378903	0.386317	0.239713	0.248081	0.134174	0.143334	0.0712902	0.0765544	0.0340119	0.0428146
				515.03	0.379517	0.386227	0.239693	0.248024	0.134068	0.143301	0.0717167	0.0765366	0.0342935	0.0428046
				515.23	0.380902	0.386137	0.239722	0.247966	0.13466	0.143267	0.0725822	0.0765188	0.0358283	0.0427947
				515.43	0.382061	0.386047	0.240056	0.247908	0.135702	0.143234	0.0734645	0.0765009	0.0378533	0.0427847
				515.63	0.381953	0.385957	0.240475	0.24785	0.135497	0.143201	0.0737799	0.0764831	0.0383804	0.0427747
				515.83	0.38291	0.385867	0.240598	0.247793	0.135998	0.143167	0.0748469	0.0764653	0.0392615	0.0427647
				516.03	0.383449	0.385777	0.241048	0.247735	0.136329	0.143134	0.0757268	0.0764475	0.0397557	0.0427548
				516.23	0.38329	0.385687	0.241142	0.247677	0.136854	0.143101	0.0755313	0.0764297	0.0401982	0.0427448
				516.43	0.383691	0.385597	0.240725	0.247619	0.137275	0.143067	0.0757101	0.0764119	0.0402717	0.0427349
				516.63	0.383505	0.385508	0.240305	0.247562	0.13701	0.143034	0.0757251	0.0763941	0.0399246	0.0427249
				516.83	0.383447	0.385418	0.240002	0.247504	0.136641	0.143001	0.0760557	0.0763763	0.0397855	0.042715
				517.03	0.383212	0.385328	0.239211	0.247446	0.135483	0.142967	0.0754675	0.0763585	0.0395185	0.042705
				517.23	0.384089	0.385238	0.239844	0.247389	0.136403	0.142934	0.0761812	0.0763407	0.0399562	0.042695
				517.43	0.384002	0.385148	0.240109	0.247331	0.137647	0.142901	0.076046	0.0763229	0.040064	0.0426851
				517.63	0.383121	0.385059	0.239958	0.247273	0.137556	0.142867	0.0759703	0.0763051	0.0395018	0.0426752
				517.83	0.381415	0.384969	0.239739	0.247216	0.136788	0.142834	0.0747762	0.0762873	0.0387561	0.0426652
				518.03	0.380548	0.384879	0.239036	0.247158	0.13614	0.142801	0.0735598	0.0762695	0.0376543	0.0426553
				518.23	0.379901	0.38479	0.238949	0.247101	0.135978	0.142767	0.0726417	0.0762518	0.0370725	0.0426453
				518.43	0.3787	0.3847	0.238875	0.247043	0.136059	0.142734	0.0722473	0.076234	0.0364506	0.0426354
				518.63	0.378752	0.38461	0.239911	0.246986	0.136208	0.142701	0.0732858	0.0762162	0.0368605	0.0426255
				518.83	0.377734	0.384521	0.239644	0.246928	0.13561	0.142668	0.0726501	0.0761985	0.036422	0.0426155
				519.03	0.37816	0.384431	0.240148	0.24687	0.135455	0.142634	0.0733091	0.0761807	0.0368969	0.0426056
				519.23	0.378484	0.384341	0.240528	0.246813	0.136204	0.142601	0.0745593	0.076163	0.0382138	0.0425957
				519.43	0.378378	0.384252	0.241012	0.246755	0.136193	0.142568	0.0748933	0.0761452	0.0386021	0.0425857
				519.63	0.377806	0.384162	0.240989	0.246698	0.135611	0.142535	0.0747622	0.0761275	0.0387035	0.0425758
				519.83	0.378331	0.384073	0.242093	0.24664	0.136145	0.142502	0.0747193	0.0761098	0.0387229	0.0425659
				520.03	0.378949	0.383983	0.243055	0.246583	0.137213	0.142468	0.0744226	0.076092	0.0389572	0.042556
				520.23	0.378853	0.383894	0.243166	0.246526	0.137149	0.142435	0.07336	0.0760743	0.0385201	0.0425461
				520.43	0.379966	0.383804	0.243477	0.246468	0.137976	0.142402	0.0738077	0.0760566	0.0387575	0.0425362
				520.63	0.38025	0.383715	0.24368	0.246411	0.138413	0.142369	0.0741441	0.0760388	0.0387784	0.0425262
				520.83	0.380777	0.383626	0.243555	0.246353	0.138709	0.142336	0.0746614	0.0760211	0.0390184	0.0425163
				521.03	0.381332	0.383536	0.243281	0.246296	0.139334	0.142302	0.0750081	0.0760034	0.0392158	0.0425064
				521.23	0.381644	0.383447	0.24344	0.246238	0.139999	0.142269	0.0757753	0.0759857	0.0396026	0.0424965
				521.43	0.381475	0.383358	0.243945	0.246181	0.140074	0.142236	0.0756741	0.075968	0.0403961	0.0424866
				521.63	0.380565	0.383268	0.243801	0.246124	0.139923	0.142203	0.0760192	0.0759503	0.040433	0.0424767
				521.83	0.379341	0.383179	0.243185	0.246066	0.139187	0.14217	0.0748761	0.0759326	0.0402097	0.0424668
				522.03	0.379176	0.38309	0.24235	0.246009	0.138985	0.142137	0.074948	0.0759149	0.0397446	0.0424569
				522.23	0.378657	0.383	0.242051	0.245952	0.139208	0.142104	0.0753859	0.0758972	0.0403264	0.042447
				522.43	0.377808	0.382911	0.241671	0.245894	0.139124	0.142071	0.0760827	0.0758795	0.0397787	0.0424371
				522.63	0.377639	0.382822	0.241627	0.245837	0.138276	0.142037	0.0763284	0.0758618	0.0390924	0.0424273
				522.83	0.37715	0.382733	0.240594	0.24578	0.137508	0.142004	0.0760463	0.0758442	0.0391576	0.0424174
				523.03	0.377704	0.382644	0.240502	0.245723	0.136845	0.141971	0.0759893	0.0758265	0.0386671	0.0424075
				523.23	0.378074	0.382554	0.241291	0.245665	0.137525	0.141938	0.0768554	0.0758088	0.0391297	0.0423976
				523.43	0.377386	0.382465	0.240592	0.245608	0.137091	0.141905	0.0759186	0.0757912	0.0385774	0.0423877
				523.63	0.376218	0.382376	0.239553	0.245551	0.136003	0.141872	0.0749307	0.0757735	0.037917	0.0423779
				523.83	0.375954	0.382287	0.239342	0.245494	0.135699	0.141839	0.0744043	0.0757559	0.0363905	0.042368
				524.03	0.375733	0.382198	0.238777	0.245436	0.135284	0.141806	0.0745799	0.0757382	0.036438	0.0423581
				524.23	0.375062	0.382109	0.238175	0.245379	0.134513	0.141773	0.0740112	0.0757206	0.0358226	0.0423482
				524.43	0.375819	0.38202	0.238008	0.245322	0.135007	0.14174	0.0745911	0.0757029	0.0358509	0.0423384
				524.63	0.375576	0.381931	0.23748	0.245265	0.134669	0.141707	0.0743398	0.0756853	0.0353123	0.0423285
				524.83	0.375786	0.381842	0.237852	0.245208	0.134068	0.141674	0.07442	0.0756676	0.0354444	0.0423186
				525.03	0.375464	0.381753	0.237689	0.245151	0.133817	0.141641	0.0742506	0.07565	0.0351521	0.0423088
				525.23	0.375236	0.381664	0.237991	0.245093	0.132529	0.141608	0.073976	0.0756324	0.0355179	0.0422989
				525.43	0.375553	0.381575	0.23876	0.245036	0.132481	0.141575	0.0739245	0.0756148	0.0359179	0.0422891
				525.63	0.374949	0.381486	0.237941	0.244979	0.131911	0.141542	0.0739399	0.0755971	0.0351101	0.0422792
				525.83	0.374055	0.381397	0.23723	0.244922	0.131367	0.141509	0.0726577	0.0755795	0.0341539	0.0422694
				526.03	0.374295	0.381308	0.237625	0.244865	0.132026	0.141476	0.0728345	0.0755619	0.034534	0.0422595
				526.23	0.374208	0.381219	0.237021	0.244808	0.13209	0.141443	0.0726411	0.0755443	0.0347029	0.0422497
				526.43	0.374632	0.381131	0.236945	0.244751	0.132035	0.14141	0.0726492	0.0755267	0.034055	0.0422398
				526.63	0.375512	0.381042	0.237202	0.244694	0.132006	0.141377	0.0723586	0.0755091	0.0341725	0.04223
				526.83	0.376352	0.380953	0.237516	0.244637	0.13252	0.141344	0.0723777	0.0754915	0.0353479	0.0422201
				527.03	0.377803	0.380864	0.238846	0.24458	0.133681	0.141311	0.0725651	0.0754739	0.0358456	0.0422103
				527.23	0.377912	0.380776	0.238795	0.244523	0.135081	0.141278	0.0726361	0.0754563	0.036282	0.0422005
				527.43	0.376512	0.380687	0.23727	0.244466	0.134909	0.141245	0.0718098	0.0754388	0.0354573	0.0421906
				527.63	0.377031	0.380598	0.236593	0.244409	0.135452	0.141212	0.0719575	0.0754212	0.0356562	0.0421808
				527.83	0.377209	0.380509	0.236507	0.244352	0.135954	0.141179	0.0719386	0.0754036	0.035103	0.042171
				528.03	0.377493	0.380421	0.236796	0.244295	0.136532	0.141147	0.0726034	0.075386	0.0361203	0.0421612
				528.23	0.377875	0.380332	0.23707	0.244238	0.137067	0.141114	0.0727374	0.0753685	0.0361145	0.0421513
				528.43	0.378182	0.380244	0.23718	0.244181	0.137442	0.141081	0.0728639	0.0753509	0.0364795	0.0421415
				528.63	0.377699	0.380155	0.237029	0.244124	0.137583	0.141048	0.0727988	0.0753333	0.0363357	0.0421317
				528.83	0.377309	0.380066	0.237613	0.244068	0.137254	0.141015	0.0728875	0.0753158	0.0367539	0.0421219
				529.03	0.376785	0.379978	0.237044	0.244011	0.137028	0.140982	0.0724813	0.0752982	0.03595	0.042112
				529.23	0.376622	0.379889	0.23698	0.243954	0.136536	0.140949	0.072382	0.0752807	0.0355167	0.0421022
				529.43	0.376379	0.379801	0.236965	0.243897	0.136534	0.140916	0.0726814	0.0752632	0.0352895	0.0420924
				529.63	0.375854	0.379712	0.236577	0.24384	0.136705	0.140884	0.0726085	0.0752456	0.0355181	0.0420826
				529.83	0.37559	0.379624	0.236795	0.243783	0.137067	0.140851	0.0720947	0.0752281	0.0355265	0.0420728
				530.03	0.375552	0.379535	0.236551	0.243727	0.137319	0.140818	0.0725853	0.0752106	0.0363642	0.042063
				530.23	0.37525	0.379447	0.236124	0.24367	0.136764	0.140785	0.072931	0.075193	0.0360659	0.0420532
				530.43	0.375394	0.379358	0.236956	0.243613	0.13649	0.140752	0.0731064	0.0751755	0.0364676	0.0420434
				530.63	0.37516	0.37927	0.236652	0.243556	0.135975	0.14072	0.0724168	0.075158	0.0363496	0.0420336
				530.83	0.374576	0.379182	0.2363	0.243499	0.135553	0.140687	0.0724509	0.0751405	0.0361929	0.0420238
				531.03	0.374698	0.379093	0.236266	0.243443	0.135351	0.140654	0.0726575	0.075123	0.0367561	0.042014
				531.23	0.373709	0.379005	0.235781	0.243386	0.135483	0.140621	0.0726225	0.0751055	0.0369491	0.0420042
				531.43	0.372687	0.378917	0.236172	0.243329	0.135151	0.140589	0.0728278	0.075088	0.0370284	0.0419945
				531.63	0.373171	0.378828	0.236644	0.243273	0.134651	0.140556	0.0731354	0.0750705	0.0375553	0.0419847
				531.83	0.372115	0.37874	0.236876	0.243216	0.133777	0.140523	0.0726009	0.075053	0.0372233	0.0419749
				532.03	0.372569	0.378652	0.237145	0.243159	0.133951	0.14049	0.0732446	0.0750355	0.0375862	0.0419651
				532.23	0.372338	0.378564	0.237177	0.243103	0.134269	0.140458	0.0734006	0.075018	0.0372735	0.0419553
				532.43	0.371832	0.378476	0.237112	0.243046	0.134712	0.140425	0.0731575	0.0750005	0.0371691	0.0419456
				532.63	0.371814	0.378387	0.237814	0.242989	0.135432	0.140392	0.0737057	0.0749831	0.0372934	0.0419358
				532.83	0.372505	0.378299	0.23893	0.242933	0.136289	0.140359	0.0746388	0.0749656	0.0380492	0.041926
				533.03	0.372462	0.378211	0.23865	0.242876	0.136018	0.140327	0.073773	0.0749481	0.0378321	0.0419162
				533.23	0.37315	0.378123	0.238579	0.242819	0.135928	0.140294	0.0739898	0.0749307	0.037653	0.0419065
				533.43	0.372662	0.378035	0.238453	0.242763	0.135564	0.140261	0.0732689	0.0749132	0.0376548	0.0418967
				533.63	0.373366	0.377947	0.239401	0.242706	0.136268	0.140229	0.073114	0.0748957	0.0373459	0.0418869
				533.83	0.373623	0.377859	0.239208	0.24265	0.136265	0.140196	0.0735024	0.0748783	0.0366535	0.0418772
				534.03	0.374432	0.377771	0.239319	0.242593	0.136687	0.140163	0.0742424	0.0748609	0.036326	0.0418674
				534.23	0.375019	0.377683	0.239689	0.242537	0.13613	0.140131	0.074564	0.0748434	0.0356501	0.0418577
				534.43	0.374937	0.377595	0.239339	0.24248	0.135438	0.140098	0.0743999	0.074826	0.035126	0.0418479
				534.63	0.374865	0.377507	0.239201	0.242424	0.134877	0.140065	0.0747653	0.0748085	0.0351188	0.0418382
				534.83	0.374499	0.377419	0.238877	0.242367	0.13428	0.140033	0.0751903	0.0747911	0.0349314	0.0418284
				535.03	0.374575	0.377331	0.238622	0.242311	0.133281	0.14	0.0752207	0.0747737	0.0349022	0.0418187
				535.23	0.374669	0.377243	0.239258	0.242254	0.133781	0.139967	0.0755563	0.0747563	0.0354986	0.0418089
				535.43	0.374034	0.377155	0.239297	0.242198	0.133221	0.139935	0.0751101	0.0747388	0.0358287	0.0417992
				535.63	0.37314	0.377067	0.238695	0.242141	0.132295	0.139902	0.0742272	0.0747214	0.035314	0.0417894
				535.83	0.373223	0.376979	0.238381	0.242085	0.132553	0.13987	0.0741273	0.074704	0.0356132	0.0417797
				536.03	0.373609	0.376891	0.238582	0.242029	0.133864	0.139837	0.0745097	0.0746866	0.0364739	0.04177
				536.23	0.373644	0.376803	0.239155	0.241972	0.134968	0.139804	0.0748177	0.0746692	0.0377866	0.0417602
				536.43	0.373887	0.376716	0.239669	0.241916	0.135455	0.139772	0.0744946	0.0746518	0.0388479	0.0417505
				536.63	0.373738	0.376628	0.24017	0.241859	0.13572	0.139739	0.0742033	0.0746344	0.0394326	0.0417408
				536.83	0.374011	0.37654	0.240353	0.241803	0.136099	0.139707	0.073822	0.074617	0.039999	0.0417311
				537.03	0.373178	0.376452	0.239462	0.241747	0.135616	0.139674	0.0725928	0.0745996	0.0398129	0.0417213
				537.23	0.37338	0.376365	0.239224	0.24169	0.135911	0.139642	0.0725932	0.0745823	0.0392943	0.0417116
				537.43	0.373017	0.376277	0.239658	0.241634	0.13661	0.139609	0.0720085	0.0745649	0.0392386	0.0417019
				537.63	0.373319	0.376189	0.239785	0.241578	0.136841	0.139577	0.072204	0.0745475	0.0384137	0.0416922
				537.83	0.37283	0.376102	0.239768	0.241522	0.13705	0.139544	0.0723341	0.0745301	0.0383529	0.0416825
				538.03	0.372843	0.376014	0.24028	0.241465	0.13766	0.139512	0.0728648	0.0745128	0.0384873	0.0416728
				538.23	0.3726	0.375926	0.240714	0.241409	0.13773	0.139479	0.0729887	0.0744954	0.0385596	0.0416631
				538.43	0.371353	0.375839	0.240481	0.241353	0.137115	0.139447	0.0723735	0.0744781	0.0376065	0.0416533
				538.63	0.370776	0.375751	0.239988	0.241297	0.136909	0.139414	0.0716678	0.0744607	0.0369018	0.0416436
				538.83	0.370758	0.375664	0.239053	0.24124	0.136599	0.139382	0.0714009	0.0744433	0.0358317	0.0416339
				539.03	0.370591	0.375576	0.23843	0.241184	0.136188	0.139349	0.0709129	0.074426	0.0349601	0.0416242
				539.23	0.370425	0.375489	0.238604	0.241128	0.136295	0.139317	0.0708119	0.0744087	0.0345923	0.0416145
				539.43	0.369337	0.375401	0.237325	0.241072	0.135287	0.139284	0.0701145	0.0743913	0.0340524	0.0416048
				539.63	0.368985	0.375314	0.236388	0.241016	0.134301	0.139252	0.0696452	0.074374	0.0334085	0.0415951
				539.83	0.369786	0.375226	0.236707	0.240959	0.134714	0.139219	0.0704613	0.0743567	0.0344499	0.0415855
				540.03	0.369624	0.375139	0.236938	0.240903	0.134359	0.139187	0.0703411	0.0743393	0.0344385	0.0415758
				540.23	0.369975	0.375051	0.23711	0.240847	0.133716	0.139154	0.0708504	0.074322	0.035063	0.0415661
				540.43	0.369504	0.374964	0.236614	0.240791	0.132633	0.139122	0.0706657	0.0743047	0.0344161	0.0415564
				540.63	0.368744	0.374877	0.235503	0.240735	0.13192	0.13909	0.0706725	0.0742874	0.0342631	0.0415467
				540.83	0.368375	0.374789	0.234602	0.240679	0.132168	0.139057	0.0708817	0.0742701	0.0347271	0.041537
				541.03	0.368351	0.374702	0.234172	0.240623	0.132627	0.139025	0.0715075	0.0742528	0.0349842	0.0415273
				541.23	0.368536	0.374615	0.234225	0.240567	0.132417	0.138992	0.0722136	0.0742355	0.0347938	0.0415177
				541.43	0.368771	0.374527	0.234619	0.240511	0.132355	0.13896	0.0730278	0.0742182	0.0351778	0.041508
				541.63	0.368405	0.37444	0.234513	0.240455	0.131812	0.138928	0.0735698	0.0742009	0.0350581	0.0414983
				541.83	0.367668	0.374353	0.235019	0.240398	0.131946	0.138895	0.0735988	0.0741836	0.0355077	0.0414887
				542.03	0.367798	0.374266	0.234854	0.240342	0.132626	0.138863	0.0738549	0.0741663	0.0357766	0.041479
				542.23	0.367886	0.374178	0.235388	0.240286	0.132994	0.13883	0.0734497	0.074149	0.0355595	0.0414693
				542.43	0.367783	0.374091	0.235602	0.240231	0.133289	0.138798	0.0729464	0.0741317	0.0349062	0.0414597
				542.63	0.368767	0.374004	0.235593	0.240175	0.134161	0.138766	0.0732023	0.0741145	0.0354272	0.04145
				542.83	0.369989	0.373917	0.236256	0.240119	0.135019	0.138733	0.0736036	0.0740972	0.0356501	0.0414403
				543.03	0.370288	0.37383	0.236225	0.240063	0.135067	0.138701	0.0736051	0.0740799	0.0350127	0.0414307
				543.23	0.370522	0.373743	0.237342	0.240007	0.134898	0.138669	0.0737755	0.0740627	0.0352195	0.041421
				543.43	0.370757	0.373656	0.236897	0.239951	0.134416	0.138636	0.073042	0.0740454	0.0351965	0.0414114
				543.63	0.371132	0.373569	0.237665	0.239895	0.134339	0.138604	0.0727651	0.0740282	0.0350813	0.0414017
				543.83	0.370993	0.373482	0.237928	0.239839	0.134952	0.138572	0.0723118	0.0740109	0.0354513	0.0413921
				544.03	0.370656	0.373394	0.237838	0.239783	0.133973	0.13854	0.0717123	0.0739937	0.0351538	0.0413824
				544.23	0.370173	0.373307	0.237259	0.239727	0.134082	0.138507	0.0718079	0.0739764	0.0361661	0.0413728
				544.43	0.369037	0.373221	0.236078	0.239671	0.133041	0.138475	0.071399	0.0739592	0.0356474	0.0413632
				544.63	0.368102	0.373134	0.234211	0.239615	0.132828	0.138443	0.0709701	0.073942	0.0350126	0.0413535
				544.83	0.367266	0.373047	0.232901	0.23956	0.132763	0.138411	0.0708125	0.0739247	0.0341622	0.0413439
				545.03	0.367	0.37296	0.233038	0.239504	0.13291	0.138378	0.07094	0.0739075	0.0338938	0.0413343
				545.23	0.36621	0.372873	0.232438	0.239448	0.132239	0.138346	0.071497	0.0738903	0.0332798	0.0413246
				545.43	0.36618	0.372786	0.231529	0.239392	0.132245	0.138314	0.0718802	0.0738731	0.033816	0.041315
				545.63	0.365768	0.372699	0.231172	0.239336	0.132253	0.138282	0.0717024	0.0738559	0.0338433	0.0413054
				545.83	0.365567	0.372612	0.230853	0.239281	0.13237	0.138249	0.0714699	0.0738387	0.0339237	0.0412957
				546.03	0.366189	0.372525	0.231612	0.239225	0.133342	0.138217	0.0719262	0.0738214	0.0343079	0.0412861
				546.23	0.366941	0.372439	0.232444	0.239169	0.133693	0.138185	0.0721873	0.0738042	0.035223	0.0412765
				546.43	0.367805	0.372352	0.232995	0.239113	0.13456	0.138153	0.0724623	0.073787	0.0360825	0.0412669
				546.63	0.368037	0.372265	0.232459	0.239058	0.133836	0.138121	0.0721445	0.0737698	0.036351	0.0412573
				546.83	0.368978	0.372178	0.23305	0.239002	0.133982	0.138088	0.0727622	0.0737527	0.0367202	0.0412476
				547.03	0.369073	0.372092	0.234135	0.238946	0.133664	0.138056	0.0735012	0.0737355	0.0375609	0.041238
				547.23	0.369139	0.372005	0.234973	0.238891	0.133332	0.138024	0.0735723	0.0737183	0.037782	0.0412284
				547.43	0.369321	0.371918	0.234843	0.238835	0.133156	0.137992	0.0734874	0.0737011	0.0382705	0.0412188
				547.63	0.368459	0.371832	0.23507	0.238779	0.13282	0.13796	0.072903	0.0736839	0.0383929	0.0412092
				547.83	0.368195	0.371745	0.235405	0.238724	0.132733	0.137928	0.073057	0.0736668	0.0392947	0.0411996
				548.03	0.367553	0.371658	0.235809	0.238668	0.132426	0.137895	0.0733209	0.0736496	0.0392035	0.04119
				548.23	0.367755	0.371572	0.236063	0.238613	0.133566	0.137863	0.0743123	0.0736325	0.0395657	0.0411804
				548.43	0.367272	0.371485	0.236695	0.238557	0.133198	0.137831	0.0746599	0.0736153	0.0390502	0.0411708
				548.63	0.366758	0.371399	0.235972	0.238501	0.133351	0.137799	0.0743941	0.0735981	0.0380991	0.0411612
				548.83	0.366502	0.371312	0.236642	0.238446	0.133613	0.137767	0.0746737	0.073581	0.0377579	0.0411516
				549.03	0.366636	0.371225	0.23738	0.23839	0.134335	0.137735	0.0750782	0.0735639	0.0376766	0.041142
				549.23	0.366803	0.371139	0.236909	0.238335	0.134497	0.137703	0.0751991	0.0735467	0.0374724	0.0411325
				549.43	0.366754	0.371053	0.236206	0.238279	0.134139	0.137671	0.0746651	0.0735296	0.0369682	0.0411229
				549.63	0.366418	0.370966	0.236694	0.238224	0.134519	0.137639	0.0742994	0.0735124	0.0367851	0.0411133
				549.83	0.366366	0.37088	0.236721	0.238168	0.13409	0.137607	0.0733638	0.0734953	0.0362111	0.0411037
				550.03	0.367289	0.370793	0.237239	0.238113	0.134304	0.137574	0.0728515	0.0734782	0.0367133	0.0410942
				550.23	0.3672	0.370707	0.236078	0.238057	0.13326	0.137542	0.071799	0.0734611	0.0366889	0.0410846
				550.43	0.36702	0.37062	0.234881	0.238002	0.132523	0.13751	0.0713536	0.0734439	0.0360599	0.041075
				550.63	0.36656	0.370534	0.234045	0.237946	0.131753	0.137478	0.0703705	0.0734268	0.0349571	0.0410654
				550.83	0.366343	0.370448	0.233748	0.237891	0.131392	0.137446	0.0706653	0.0734097	0.0348069	0.0410559
				551.03	0.365868	0.370361	0.23284	0.237835	0.130554	0.137414	0.0698656	0.0733926	0.0341406	0.0410463
				551.23	0.365719	0.370275	0.231684	0.23778	0.129757	0.137382	0.0694674	0.0733755	0.0331892	0.0410367
				551.43	0.365389	0.370189	0.231301	0.237725	0.130071	0.13735	0.0701401	0.0733584	0.0342105	0.0410272
				551.63	0.364534	0.370103	0.230199	0.237669	0.129589	0.137318	0.0692341	0.0733413	0.0330864	0.0410176
				551.83	0.36485	0.370016	0.230131	0.237614	0.130004	0.137286	0.0696849	0.0733242	0.0333521	0.041008
				552.03	0.365367	0.36993	0.230006	0.237558	0.130849	0.137254	0.0703033	0.0733072	0.0328624	0.0409985
				552.23	0.366023	0.369844	0.230433	0.237503	0.131923	0.137222	0.0706658	0.0732901	0.0333767	0.0409889
				552.43	0.366349	0.369758	0.231319	0.237448	0.132462	0.13719	0.0716719	0.073273	0.0338872	0.0409794
				552.63	0.367042	0.369672	0.230985	0.237392	0.132407	0.137158	0.0719467	0.0732559	0.0337094	0.0409698
				552.83	0.367294	0.369585	0.231141	0.237337	0.132819	0.137126	0.0723725	0.0732389	0.0338834	0.0409603
				553.03	0.368022	0.369499	0.231813	0.237282	0.133249	0.137094	0.0735288	0.0732218	0.0342211	0.0409508
				553.23	0.368017	0.369413	0.231498	0.237226	0.13328	0.137062	0.0736989	0.0732047	0.0343079	0.0409412
				553.43	0.367182	0.369327	0.231354	0.237171	0.133067	0.137031	0.0737384	0.0731877	0.0341402	0.0409317
				553.63	0.367401	0.369241	0.232713	0.237116	0.133689	0.136999	0.0742909	0.0731706	0.035419	0.0409221
				553.83	0.367143	0.369155	0.232819	0.237061	0.132756	0.136967	0.0735783	0.0731536	0.0359042	0.0409126
				554.03	0.366494	0.369069	0.232308	0.237005	0.132544	0.136935	0.0734272	0.0731365	0.0367352	0.0409031
				554.23	0.365105	0.368983	0.232117	0.23695	0.131931	0.136903	0.0728763	0.0731195	0.036126	0.0408935
				554.43	0.365198	0.368897	0.232689	0.236895	0.132213	0.136871	0.0733805	0.0731024	0.0368976	0.040884
				554.63	0.364871	0.368811	0.233195	0.23684	0.132674	0.136839	0.0732335	0.0730854	0.0367867	0.0408745
				554.83	0.363627	0.368725	0.232526	0.236785	0.131551	0.136807	0.0726753	0.0730684	0.0366233	0.040865
				555.03	0.363188	0.368639	0.232301	0.236729	0.130807	0.136775	0.0724404	0.0730514	0.0365325	0.0408554
				555.23	0.363301	0.368553	0.23298	0.236674	0.130879	0.136743	0.0726352	0.0730343	0.0370443	0.0408459
				555.43	0.36337	0.368468	0.232874	0.236619	0.13105	0.136712	0.0727172	0.0730173	0.0371514	0.0408364
				555.63	0.363664	0.368382	0.232182	0.236564	0.130962	0.13668	0.0714612	0.0730003	0.0367839	0.0408269
				555.83	0.363582	0.368296	0.232682	0.236509	0.131121	0.136648	0.0707842	0.0729833	0.036864	0.0408174
				556.03	0.364214	0.36821	0.232996	0.236454	0.13123	0.136616	0.0712402	0.0729663	0.036386	0.0408079
				556.23	0.364198	0.368124	0.233448	0.236399	0.131253	0.136584	0.0712457	0.0729493	0.0364985	0.0407983
				556.43	0.364672	0.368038	0.233917	0.236344	0.13164	0.136552	0.0721405	0.0729323	0.0365755	0.0407889
				556.63	0.365328	0.367953	0.233953	0.236289	0.131619	0.136521	0.07211	0.0729153	0.0372425	0.0407793
				556.83	0.365478	0.367867	0.235062	0.236233	0.132206	0.136489	0.0726809	0.0728983	0.0381772	0.0407698
				557.03	0.366049	0.367781	0.236102	0.236178	0.133023	0.136457	0.0737504	0.0728813	0.0386759	0.0407603
				557.23	0.365517	0.367696	0.235029	0.236123	0.133072	0.136425	0.0731629	0.0728643	0.038468	0.0407508
				557.43	0.364955	0.36761	0.234884	0.236068	0.133345	0.136393	0.0730193	0.0728474	0.0382989	0.0407414
				557.63	0.365029	0.367524	0.23522	0.236013	0.13383	0.136362	0.0724269	0.0728304	0.0385896	0.0407319
				557.83	0.364157	0.367439	0.233525	0.235958	0.133157	0.13633	0.0707677	0.0728134	0.0383199	0.0407224
				558.03	0.363886	0.367353	0.23317	0.235903	0.133751	0.136298	0.070951	0.0727965	0.0382101	0.0407129
				558.23	0.364224	0.367267	0.233499	0.235848	0.134385	0.136266	0.0715774	0.0727795	0.0381125	0.0407034
				558.43	0.364066	0.367182	0.232997	0.235793	0.134246	0.136235	0.0721021	0.0727625	0.0386386	0.0406939
				558.63	0.36411	0.367096	0.232798	0.235739	0.133912	0.136203	0.0717602	0.0727456	0.0375319	0.0406844
				558.83	0.363243	0.367011	0.23212	0.235684	0.132633	0.136171	0.0711985	0.0727286	0.0368267	0.0406749
				559.03	0.363689	0.366925	0.232185	0.235629	0.132268	0.136139	0.072422	0.0727117	0.0365414	0.0406655
				559.23	0.363894	0.36684	0.231921	0.235574	0.132095	0.136108	0.0725044	0.0726948	0.0358833	0.040656
				559.43	0.363783	0.366754	0.231503	0.235519	0.131359	0.136076	0.0723178	0.0726778	0.0347417	0.0406465
				559.63	0.363417	0.366669	0.230262	0.235464	0.130436	0.136044	0.0712594	0.0726609	0.0341679	0.0406371
				559.83	0.362715	0.366583	0.229695	0.235409	0.129427	0.136012	0.0712499	0.0726439	0.0330349	0.0406276
				560.03	0.36344	0.366498	0.22969	0.235354	0.129192	0.135981	0.0725339	0.072627	0.0331426	0.0406181
				560.23	0.362936	0.366413	0.229216	0.235299	0.12883	0.135949	0.0724341	0.0726101	0.0329557	0.0406087
				560.43	0.362531	0.366327	0.22934	0.235245	0.129002	0.135917	0.0727262	0.0725932	0.0330773	0.0405992
				560.63	0.363119	0.366242	0.230171	0.23519	0.130224	0.135886	0.0732997	0.0725763	0.0344793	0.0405897
				560.83	0.362806	0.366156	0.22995	0.235135	0.130404	0.135854	0.0726555	0.0725593	0.0352796	0.0405803
				561.03	0.36271	0.366071	0.229823	0.23508	0.13071	0.135822	0.0719803	0.0725424	0.0355321	0.0405708
				561.23	0.362796	0.365986	0.229496	0.235025	0.131019	0.135791	0.0714539	0.0725255	0.035599	0.0405614
				561.43	0.362464	0.365901	0.229328	0.234971	0.131374	0.135759	0.0707664	0.0725086	0.0357588	0.0405519
				561.63	0.362734	0.365815	0.229796	0.234916	0.131793	0.135728	0.0697405	0.0724917	0.0363384	0.0405425
				561.83	0.362743	0.36573	0.229969	0.234861	0.131743	0.135696	0.0696423	0.0724749	0.036809	0.040533
				562.03	0.362707	0.365645	0.230647	0.234806	0.132367	0.135664	0.0706606	0.072458	0.0370678	0.0405236
				562.23	0.362418	0.36556	0.231123	0.234752	0.131893	0.135633	0.0704953	0.0724411	0.0369377	0.0405141
				562.43	0.362679	0.365475	0.23186	0.234697	0.131495	0.135601	0.0705424	0.0724242	0.0369266	0.0405047
				562.63	0.363022	0.365389	0.232719	0.234642	0.131364	0.135569	0.0705074	0.0724073	0.0365367	0.0404953
				562.83	0.362779	0.365304	0.233085	0.234588	0.131397	0.135538	0.0710701	0.0723905	0.0368185	0.0404858
				563.03	0.362713	0.365219	0.232619	0.234533	0.130942	0.135506	0.0714898	0.0723736	0.0366306	0.0404764
				563.23	0.362508	0.365134	0.232593	0.234478	0.130578	0.135475	0.071171	0.0723567	0.0362764	0.040467
				563.43	0.361958	0.365049	0.23226	0.234424	0.130132	0.135443	0.0703639	0.0723399	0.03599	0.0404575
				563.63	0.362308	0.364964	0.231083	0.234369	0.129748	0.135412	0.0700088	0.072323	0.0359611	0.0404481
				563.83	0.362346	0.364879	0.230305	0.234315	0.130506	0.13538	0.0706983	0.0723062	0.0362613	0.0404387
				564.03	0.361882	0.364794	0.22974	0.23426	0.130338	0.135349	0.07087	0.0722893	0.03566	0.0404292
				564.23	0.360836	0.364709	0.229391	0.234205	0.13051	0.135317	0.0703745	0.0722725	0.0352099	0.0404198
				564.43	0.360846	0.364624	0.229472	0.234151	0.130986	0.135285	0.0703781	0.0722556	0.0351594	0.0404104
				564.63	0.3618	0.364539	0.229376	0.234096	0.132221	0.135254	0.0705689	0.0722388	0.0361075	0.040401
				564.83	0.361218	0.364454	0.228848	0.234042	0.131625	0.135222	0.0700762	0.072222	0.0355876	0.0403916
				565.03	0.361403	0.364369	0.229343	0.233987	0.131451	0.135191	0.0703677	0.0722051	0.0355159	0.0403822
				565.23	0.3614	0.364284	0.229462	0.233933	0.131503	0.135159	0.0708043	0.0721883	0.0359231	0.0403728
				565.43	0.361123	0.364199	0.229651	0.233878	0.131016	0.135128	0.07026	0.0721715	0.0361546	0.0403633
				565.63	0.361194	0.364114	0.229807	0.233824	0.130925	0.135096	0.0712771	0.0721547	0.0360067	0.0403539
				565.83	0.360641	0.36403	0.229487	0.233769	0.1303	0.135065	0.0715516	0.0721379	0.035962	0.0403445
				566.03	0.360716	0.363945	0.229707	0.233715	0.130429	0.135033	0.0721557	0.0721211	0.0358892	0.0403351
				566.23	0.361148	0.36386	0.23062	0.23366	0.130331	0.135002	0.0724164	0.0721042	0.0361812	0.0403257
				566.43	0.36141	0.363775	0.230526	0.233606	0.130823	0.134971	0.0731775	0.0720874	0.0365827	0.0403164
				566.63	0.361454	0.36369	0.230936	0.233551	0.130935	0.134939	0.073972	0.0720706	0.037068	0.040307
				566.83	0.361714	0.363606	0.230793	0.233497	0.131126	0.134908	0.0741454	0.0720539	0.0378914	0.0402976
				567.03	0.360865	0.363521	0.229438	0.233443	0.130209	0.134876	0.0732384	0.0720371	0.0369596	0.0402882
				567.23	0.360617	0.363436	0.228745	0.233388	0.130365	0.134845	0.0726972	0.0720203	0.0360216	0.0402788
				567.43	0.360522	0.363352	0.228189	0.233334	0.13071	0.134813	0.0730807	0.0720035	0.0357643	0.0402694
				567.63	0.360926	0.363267	0.227891	0.233279	0.130517	0.134782	0.0733679	0.0719867	0.0355298	0.04026
				567.83	0.360257	0.363182	0.228104	0.233225	0.131378	0.134751	0.0736663	0.07197	0.0352504	0.0402506
				568.03	0.360443	0.363098	0.229221	0.233171	0.131935	0.134719	0.0739315	0.0719532	0.0342224	0.0402413
				568.23	0.36114	0.363013	0.23054	0.233116	0.13281	0.134688	0.0741164	0.0719364	0.0348324	0.0402319
				568.43	0.361839	0.362928	0.230663	0.233062	0.132596	0.134656	0.0735027	0.0719197	0.0348048	0.0402225
				568.63	0.361832	0.362844	0.231001	0.233008	0.132144	0.134625	0.0736482	0.0719029	0.0343223	0.0402131
				568.83	0.361525	0.362759	0.230966	0.232953	0.131306	0.134594	0.0729514	0.0718861	0.0338661	0.0402038
				569.03	0.361654	0.362675	0.231109	0.232899	0.13058	0.134562	0.0721711	0.0718694	0.0341398	0.0401944
				569.23	0.361414	0.36259	0.231603	0.232845	0.130214	0.134531	0.071428	0.0718527	0.0343856	0.040185
				569.43	0.361302	0.362506	0.23086	0.232791	0.12974	0.1345	0.0708971	0.0718359	0.0340013	0.0401757
				569.63	0.36097	0.362421	0.230353	0.232736	0.129608	0.134468	0.0711317	0.0718192	0.0339121	0.0401663
				569.83	0.360831	0.362337	0.23034	0.232682	0.129147	0.134437	0.0701871	0.0718024	0.0343991	0.0401569
				570.03	0.361068	0.362252	0.2305	0.232628	0.129548	0.134406	0.069842	0.0717857	0.0345776	0.0401476
				570.23	0.360949	0.362168	0.230843	0.232574	0.129918	0.134374	0.0699642	0.071769	0.0352218	0.0401382
				570.43	0.361055	0.362084	0.230555	0.23252	0.130219	0.134343	0.0698485	0.0717523	0.035318	0.0401289
				570.63	0.362048	0.361999	0.230886	0.232465	0.130553	0.134312	0.0700692	0.0717355	0.0358668	0.0401195
				570.83	0.361508	0.361915	0.230107	0.232411	0.131015	0.13428	0.069468	0.0717188	0.0356615	0.0401102
				571.03	0.361017	0.361831	0.229277	0.232357	0.130938	0.134249	0.0694055	0.0717021	0.0344877	0.0401008
				571.23	0.361227	0.361746	0.229674	0.232303	0.132459	0.134218	0.0702577	0.0716854	0.0343855	0.0400915
				571.43	0.361432	0.361662	0.229559	0.232249	0.132797	0.134187	0.0711415	0.0716687	0.0344776	0.0400822
				571.63	0.361668	0.361578	0.230358	0.232195	0.133601	0.134155	0.072287	0.071652	0.0350232	0.0400728
				571.83	0.361884	0.361493	0.230924	0.232141	0.134803	0.134124	0.0730317	0.0716353	0.034906	0.0400635
				572.03	0.362742	0.361409	0.231721	0.232087	0.135677	0.134093	0.073761	0.0716186	0.0350137	0.0400541
				572.23	0.362494	0.361325	0.231831	0.232032	0.135042	0.134062	0.074388	0.0716019	0.0356292	0.0400448
				572.43	0.362609	0.361241	0.232258	0.231978	0.134991	0.13403	0.0746576	0.0715853	0.0362576	0.0400355
				572.63	0.362128	0.361157	0.232036	0.231924	0.134746	0.133999	0.0751278	0.0715686	0.036177	0.0400262
				572.83	0.361781	0.361073	0.230895	0.23187	0.134524	0.133968	0.0741765	0.0715519	0.0356824	0.0400168
				573.03	0.360996	0.360988	0.230588	0.231816	0.13375	0.133937	0.0732438	0.0715352	0.0345797	0.0400075
				573.23	0.36	0.360904	0.229816	0.231762	0.13351	0.133905	0.0730683	0.0715186	0.0343804	0.0399982
				573.43	0.359698	0.36082	0.228245	0.231708	0.13242	0.133874	0.0723704	0.0715019	0.0335042	0.0399889
				573.63	0.359544	0.360736	0.228368	0.231654	0.131462	0.133843	0.0714404	0.0714852	0.0335393	0.0399795
				573.83	0.359721	0.360652	0.228294	0.2316	0.130916	0.133812	0.0710565	0.0714686	0.0336468	0.0399702
				574.03	0.359212	0.360568	0.228158	0.231546	0.130377	0.133781	0.0703795	0.0714519	0.0329206	0.0399609
				574.23	0.358802	0.360484	0.228133	0.231492	0.130332	0.133749	0.0700291	0.0714353	0.0329147	0.0399516
				574.43	0.359212	0.3604	0.227814	0.231438	0.129595	0.133718	0.0693964	0.0714186	0.0326861	0.0399423
				574.63	0.359901	0.360316	0.227674	0.231384	0.130538	0.133687	0.0700261	0.071402	0.0337048	0.039933
				574.83	0.358762	0.360232	0.227443	0.231331	0.130789	0.133656	0.0698974	0.0713854	0.0338635	0.0399237
				575.03	0.357934	0.360148	0.226653	0.231277	0.130334	0.133625	0.0695261	0.0713687	0.0335344	0.0399144
				575.23	0.357757	0.360064	0.22695	0.231223	0.130454	0.133594	0.0691684	0.0713521	0.0337137	0.0399051
				575.43	0.357807	0.35998	0.226626	0.231169	0.130133	0.133563	0.0695118	0.0713355	0.0344601	0.0398958
				575.63	0.358425	0.359896	0.227963	0.231115	0.13082	0.133531	0.0705522	0.0713188	0.0354169	0.0398865
				575.83	0.358162	0.359813	0.228419	0.231061	0.13124	0.1335	0.0705265	0.0713022	0.0356111	0.0398772
				576.03	0.358555	0.359729	0.229173	0.231007	0.132122	0.133469	0.0716453	0.0712856	0.0369218	0.0398679
				576.23	0.358351	0.359645	0.229286	0.230954	0.131699	0.133438	0.0720873	0.071269	0.0375478	0.0398586
				576.43	0.357891	0.359561	0.22911	0.2309	0.131639	0.133407	0.0718018	0.0712524	0.0378248	0.0398493
				576.63	0.3575	0.359477	0.228966	0.230846	0.131584	0.133376	0.0718042	0.0712358	0.0381298	0.03984
				576.83	0.357223	0.359394	0.228755	0.230792	0.130687	0.133345	0.0709992	0.0712192	0.0369054	0.0398308
				577.03	0.357092	0.35931	0.228756	0.230738	0.130055	0.133314	0.0705751	0.0712026	0.0366927	0.0398215
				577.23	0.356876	0.359226	0.228453	0.230685	0.129745	0.133283	0.0705385	0.071186	0.0363873	0.0398122
				577.43	0.357331	0.359142	0.228345	0.230631	0.12867	0.133252	0.0700674	0.0711694	0.0353638	0.0398029
				577.63	0.358115	0.359059	0.229399	0.230577	0.128967	0.133221	0.0703064	0.0711528	0.0354911	0.0397936
				577.83	0.358819	0.358975	0.229618	0.230523	0.128685	0.13319	0.0709761	0.0711363	0.0354896	0.0397844
				578.03	0.358843	0.358891	0.230273	0.23047	0.128744	0.133159	0.0711277	0.0711197	0.0354163	0.0397751
				578.23	0.359494	0.358808	0.22999	0.230416	0.128901	0.133128	0.0709429	0.0711031	0.0355375	0.0397658
				578.43	0.359887	0.358724	0.230573	0.230362	0.129	0.133097	0.0709852	0.0710865	0.0359061	0.0397566
				578.63	0.359954	0.358641	0.23036	0.230309	0.129617	0.133066	0.0709454	0.07107	0.0362651	0.0397473
				578.83	0.359201	0.358557	0.229555	0.230255	0.128669	0.133035	0.0701642	0.0710534	0.0357386	0.039738
				579.03	0.358617	0.358474	0.228926	0.230201	0.127875	0.133004	0.0691572	0.0710369	0.0352194	0.0397288
				579.23	0.358948	0.35839	0.228791	0.230148	0.128093	0.132973	0.0692699	0.0710203	0.035347	0.0397195
				579.43	0.358916	0.358307	0.22846	0.230094	0.128858	0.132942	0.0697482	0.0710038	0.0353754	0.0397103
				579.63	0.359009	0.358223	0.228441	0.23004	0.129357	0.132911	0.0696755	0.0709872	0.0350557	0.039701
				579.83	0.358372	0.35814	0.227432	0.229987	0.129658	0.13288	0.0693758	0.0709707	0.0348856	0.0396918
				580.03	0.357708	0.358056	0.226724	0.229933	0.129584	0.132849	0.0691313	0.0709541	0.0345019	0.0396825
				580.23	0.357259	0.357973	0.22575	0.22988	0.129156	0.132818	0.0682838	0.0709376	0.0338364	0.0396733
				580.43	0.356451	0.357889	0.224826	0.229826	0.12857	0.132787	0.067839	0.0709211	0.033229	0.039664
				580.63	0.356309	0.357806	0.224691	0.229773	0.128427	0.132756	0.0680379	0.0709045	0.0330747	0.0396548
				580.83	0.355731	0.357723	0.223757	0.229719	0.127683	0.132725	0.0678039	0.070888	0.0323357	0.0396456
				581.03	0.354808	0.357639	0.22257	0.229665	0.127287	0.132694	0.067666	0.0708715	0.0318397	0.0396363
				581.23	0.354262	0.357556	0.222774	0.229612	0.12762	0.132663	0.0685145	0.070855	0.0311018	0.0396271
				581.43	0.35493	0.357473	0.223174	0.229558	0.127991	0.132632	0.0695946	0.0708385	0.0310838	0.0396179
				581.63	0.355903	0.357389	0.224288	0.229505	0.129215	0.132601	0.0713534	0.070822	0.0323087	0.0396086
				581.83	0.356807	0.357306	0.225012	0.229451	0.12981	0.13257	0.0724948	0.0708055	0.0338193	0.0395994
				582.03	0.35634	0.357223	0.225787	0.229398	0.130532	0.132539	0.0723619	0.070789	0.0344207	0.0395902
				582.23	0.356629	0.357139	0.225804	0.229345	0.130479	0.132509	0.0718858	0.0707725	0.0347785	0.0395809
				582.43	0.356663	0.357056	0.226782	0.229291	0.131392	0.132478	0.071986	0.070756	0.0353355	0.0395717
				582.63	0.356916	0.356973	0.226659	0.229238	0.131709	0.132447	0.07207	0.0707395	0.0362029	0.0395625
				582.83	0.357237	0.35689	0.226805	0.229184	0.1323	0.132416	0.0728049	0.070723	0.0374261	0.0395533
				583.03	0.357063	0.356807	0.226799	0.229131	0.13249	0.132385	0.0728621	0.0707066	0.0371149	0.0395441
				583.23	0.358129	0.356724	0.227008	0.229077	0.133506	0.132354	0.0736114	0.0706901	0.0373844	0.0395348
				583.43	0.358294	0.35664	0.227859	0.229024	0.133958	0.132323	0.0741903	0.0706736	0.0377627	0.0395256
				583.63	0.358375	0.356557	0.228513	0.228971	0.134524	0.132293	0.0737665	0.0706571	0.0385964	0.0395164
				583.83	0.358285	0.356474	0.228567	0.228917	0.134348	0.132262	0.0732992	0.0706407	0.0381513	0.0395072
				584.03	0.357775	0.356391	0.22898	0.228864	0.134739	0.132231	0.073524	0.0706242	0.0377146	0.039498
				584.23	0.357998	0.356308	0.229018	0.228811	0.134232	0.1322	0.0734174	0.0706078	0.0378273	0.0394888
				584.43	0.35825	0.356225	0.228777	0.228757	0.133556	0.132169	0.0735748	0.0705913	0.0375747	0.0394796
				584.63	0.357998	0.356142	0.228529	0.228704	0.132656	0.132138	0.073727	0.0705749	0.0371647	0.0394704
				584.83	0.357701	0.356059	0.22838	0.228651	0.13248	0.132108	0.074171	0.0705584	0.037251	0.0394612
				585.03	0.357236	0.355976	0.22841	0.228598	0.131737	0.132077	0.0741571	0.070542	0.0364887	0.039452
				585.23	0.357944	0.355893	0.229416	0.228544	0.132164	0.132046	0.0751921	0.0705255	0.0366781	0.0394428
				585.43	0.358794	0.35581	0.229767	0.228491	0.131789	0.132015	0.0755355	0.0705091	0.0366709	0.0394336
				585.63	0.358468	0.355727	0.230046	0.228438	0.131333	0.131985	0.0755166	0.0704927	0.0367439	0.0394244
				585.83	0.358769	0.355645	0.229828	0.228385	0.13124	0.131954	0.0752047	0.0704763	0.0368	0.0394153
				586.03	0.357863	0.355562	0.229116	0.228331	0.130748	0.131923	0.0744224	0.0704598	0.0359119	0.0394061
				586.23	0.358203	0.355479	0.22891	0.228278	0.13077	0.131892	0.0742026	0.0704434	0.0358701	0.0393969
				586.43	0.358854	0.355396	0.228618	0.228225	0.131168	0.131862	0.0740178	0.070427	0.0358262	0.0393877
				586.63	0.358149	0.355313	0.227711	0.228172	0.130855	0.131831	0.0739304	0.0704106	0.0359711	0.0393785
				586.83	0.357371	0.35523	0.227214	0.228119	0.130555	0.1318	0.0736219	0.0703942	0.0355077	0.0393694
				587.03	0.357037	0.355148	0.226487	0.228065	0.130048	0.13177	0.0727896	0.0703778	0.0345629	0.0393602
				587.23	0.357222	0.355065	0.22637	0.228012	0.130563	0.131739	0.0726984	0.0703614	0.0347206	0.039351
				587.43	0.356226	0.354982	0.226764	0.227959	0.130257	0.131708	0.0717126	0.070345	0.0345184	0.0393418
				587.63	0.356043	0.354899	0.226524	0.227906	0.130549	0.131677	0.0709081	0.0703286	0.0348748	0.0393327
				587.83	0.355668	0.354817	0.226494	0.227853	0.129991	0.131647	0.0711181	0.0703122	0.0345176	0.0393235
				588.03	0.35534	0.354734	0.226749	0.2278	0.130456	0.131616	0.0710248	0.0702958	0.0347977	0.0393143
				588.23	0.355202	0.354651	0.22683	0.227747	0.129935	0.131585	0.0710256	0.0702794	0.0351285	0.0393052
				588.43	0.355333	0.354569	0.226259	0.227694	0.129572	0.131555	0.0708614	0.0702631	0.0350075	0.039296
				588.63	0.35462	0.354486	0.226238	0.227641	0.128782	0.131524	0.070941	0.0702467	0.0346861	0.0392869
				588.83	0.353947	0.354404	0.226646	0.227588	0.128866	0.131493	0.0709288	0.0702303	0.0345845	0.0392777
				589.03	0.353911	0.354321	0.22669	0.227535	0.128523	0.131463	0.0707184	0.070214	0.03421	0.0392686
				589.23	0.353238	0.354238	0.226852	0.227482	0.128005	0.131432	0.0708191	0.0701976	0.0338472	0.0392594
				589.43	0.353038	0.354156	0.227013	0.227429	0.127296	0.131402	0.0707129	0.0701813	0.0334823	0.0392503
				589.63	0.352429	0.354073	0.227695	0.227376	0.127751	0.131371	0.0709884	0.0701649	0.0338496	0.0392411
				589.83	0.352911	0.353991	0.227798	0.227323	0.128254	0.13134	0.0719149	0.0701486	0.0344933	0.039232
				590.03	0.351799	0.353908	0.227249	0.22727	0.127356	0.13131	0.0714064	0.0701322	0.0342918	0.0392228
				590.23	0.351465	0.353826	0.22715	0.227217	0.127387	0.131279	0.0712861	0.0701159	0.0347852	0.0392137
				590.43	0.351335	0.353743	0.22672	0.227164	0.126836	0.131249	0.070835	0.0700995	0.034157	0.0392046
				590.63	0.350902	0.353661	0.227146	0.227111	0.127113	0.131218	0.0712847	0.0700832	0.0343269	0.0391954
				590.83	0.350402	0.353579	0.227318	0.227058	0.126964	0.131187	0.0706987	0.0700669	0.0341849	0.0391863
				591.03	0.350502	0.353496	0.227092	0.227005	0.126616	0.131157	0.0709696	0.0700505	0.0335277	0.0391772
				591.23	0.351092	0.353414	0.227405	0.226952	0.127704	0.131126	0.072032	0.0700342	0.0332135	0.039168
				591.43	0.351434	0.353332	0.227336	0.226899	0.127857	0.131096	0.0715839	0.0700179	0.0335911	0.0391589
				591.63	0.352091	0.353249	0.226293	0.226846	0.128158	0.131065	0.0720089	0.0700016	0.033917	0.0391498
				591.83	0.35328	0.353167	0.226353	0.226794	0.128553	0.131035	0.0725346	0.0699853	0.0336584	0.0391407
				592.03	0.353364	0.353085	0.226078	0.226741	0.128607	0.131004	0.0719787	0.069969	0.033108	0.0391316
				592.23	0.353944	0.353002	0.225951	0.226688	0.12865	0.130974	0.0717109	0.0699527	0.0331297	0.0391224
				592.43	0.354362	0.35292	0.225147	0.226635	0.128789	0.130943	0.0710729	0.0699364	0.0323691	0.0391133
				592.63	0.354221	0.352838	0.225542	0.226582	0.129567	0.130913	0.0715246	0.0699201	0.0324847	0.0391042
				592.83	0.354315	0.352756	0.225668	0.226529	0.130166	0.130882	0.0710049	0.0699038	0.0324406	0.0390951
				593.03	0.354699	0.352673	0.225421	0.226477	0.13044	0.130852	0.0711272	0.0698875	0.0326896	0.039086
				593.23	0.354169	0.352591	0.225566	0.226424	0.130552	0.130821	0.0712127	0.0698712	0.0324813	0.0390769
				593.43	0.354676	0.352509	0.226343	0.226371	0.13161	0.130791	0.0717396	0.0698549	0.0334732	0.0390678
				593.63	0.354252	0.352427	0.226714	0.226318	0.132306	0.13076	0.0722862	0.0698387	0.0339306	0.0390587
				593.83	0.353843	0.352345	0.225697	0.226266	0.131771	0.13073	0.0717508	0.0698224	0.0341838	0.0390496
				594.03	0.352559	0.352263	0.224627	0.226213	0.130288	0.130699	0.0706357	0.0698061	0.0337602	0.0390405
				594.23	0.352735	0.352181	0.22425	0.22616	0.129831	0.130669	0.0704879	0.0697898	0.033784	0.0390314
				594.43	0.353142	0.352099	0.225058	0.226107	0.129791	0.130638	0.0709026	0.0697736	0.0337196	0.0390223
				594.63	0.354318	0.352017	0.225966	0.226055	0.130247	0.130608	0.0717665	0.0697573	0.0341401	0.0390132
				594.83	0.353086	0.351935	0.225287	0.226002	0.129239	0.130577	0.0714676	0.0697411	0.0330561	0.0390041
				595.03	0.352662	0.351853	0.224579	0.225949	0.128574	0.130547	0.072251	0.0697248	0.0324029	0.038995
				595.23	0.352421	0.351771	0.223929	0.225897	0.128032	0.130517	0.0727299	0.0697086	0.0323798	0.0389859
				595.43	0.352705	0.351689	0.223575	0.225844	0.127143	0.130486	0.0722547	0.0696923	0.0326051	0.0389768
				595.63	0.352889	0.351607	0.223952	0.225792	0.126795	0.130456	0.0720381	0.0696761	0.0324266	0.0389678
				595.83	0.353051	0.351525	0.224128	0.225739	0.126727	0.130425	0.0715577	0.0696599	0.0317778	0.0389587
				596.03	0.352974	0.351443	0.224648	0.225686	0.126841	0.130395	0.0711394	0.0696436	0.0318938	0.0389496
				596.23	0.35336	0.351361	0.225357	0.225634	0.127115	0.130365	0.0715176	0.0696274	0.0327191	0.0389405
				596.43	0.353251	0.351279	0.226492	0.225581	0.127613	0.130334	0.0722653	0.0696112	0.032708	0.0389314
				596.63	0.353398	0.351197	0.227078	0.225529	0.12842	0.130304	0.0725613	0.069595	0.0337211	0.0389224
				596.83	0.353913	0.351115	0.227129	0.225476	0.129137	0.130273	0.0728497	0.0695787	0.0343899	0.0389133
				597.03	0.353729	0.351034	0.226806	0.225424	0.128775	0.130243	0.0733586	0.0695625	0.034377	0.0389042
				597.23	0.353212	0.350952	0.227038	0.225371	0.129501	0.130213	0.0736012	0.0695463	0.0343107	0.0388952
				597.43	0.352773	0.35087	0.22703	0.225319	0.12975	0.130182	0.0732878	0.0695301	0.034708	0.0388861
				597.63	0.352905	0.350788	0.227006	0.225266	0.129547	0.130152	0.073648	0.0695139	0.0353239	0.0388771
				597.83	0.353356	0.350707	0.22626	0.225214	0.129963	0.130122	0.0731729	0.0694977	0.0362681	0.038868
				598.03	0.353912	0.350625	0.226191	0.225161	0.129839	0.130091	0.0731186	0.0694815	0.0361094	0.0388589
				598.23	0.354321	0.350543	0.225868	0.225109	0.130159	0.130061	0.0734648	0.0694653	0.036223	0.0388499
				598.43	0.355002	0.350461	0.226316	0.225056	0.130586	0.130031	0.0733669	0.0694492	0.0358292	0.0388408
				598.63	0.354207	0.35038	0.225183	0.225004	0.129691	0.130001	0.0722418	0.069433	0.03466	0.0388318
				598.83	0.352921	0.350298	0.22407	0.224951	0.128521	0.12997	0.0711807	0.0694168	0.0334639	0.0388227
				599.03	0.352217	0.350217	0.223363	0.224899	0.128222	0.12994	0.0713708	0.0694006	0.0334272	0.0388137
				599.23	0.351867	0.350135	0.222923	0.224846	0.127509	0.12991	0.0702135	0.0693844	0.0333821	0.0388046
				599.43	0.352637	0.350053	0.223591	0.224794	0.128117	0.129879	0.0697485	0.0693683	0.0338066	0.0387956
				599.63	0.352772	0.349972	0.224204	0.224742	0.128381	0.129849	0.0701402	0.0693521	0.0339106	0.0387866
				599.83	0.352695	0.34989	0.223878	0.224689	0.128642	0.129819	0.0698447	0.069336	0.0343928	0.0387775
				600.03	0.352759	0.349809	0.224855	0.224637	0.128535	0.129789	0.0703702	0.0693198	0.0348494	0.0387685
				600.23	0.352645	0.349727	0.225296	0.224585	0.128261	0.129758	0.0704428	0.0693036	0.0356673	0.0387595
				600.43	0.352611	0.349646	0.225915	0.224532	0.129018	0.129728	0.0704709	0.0692875	0.0351632	0.0387504
				600.63	0.352791	0.349564	0.225741	0.22448	0.129242	0.129698	0.0707158	0.0692714	0.0355611	0.0387414
				600.83	0.352545	0.349483	0.226116	0.224428	0.128926	0.129668	0.0711186	0.0692552	0.0357128	0.0387324
				601.03	0.351678	0.349401	0.226193	0.224375	0.128125	0.129637	0.0713035	0.0692391	0.0359337	0.0387233
				601.23	0.351555	0.34932	0.226807	0.224323	0.128473	0.129607	0.0708434	0.0692229	0.036465	0.0387143
				601.43	0.35178	0.349239	0.227023	0.224271	0.128075	0.129577	0.0706529	0.0692068	0.0372672	0.0387053
				601.63	0.351657	0.349157	0.227511	0.224219	0.128015	0.129547	0.0708913	0.0691907	0.0378469	0.0386963
				601.83	0.352041	0.349076	0.227274	0.224166	0.12846	0.129517	0.0706776	0.0691746	0.0377476	0.0386873
				602.03	0.351235	0.348995	0.226569	0.224114	0.12755	0.129487	0.0695918	0.0691584	0.0360203	0.0386782
				602.23	0.350647	0.348913	0.225769	0.224062	0.12688	0.129456	0.0694509	0.0691423	0.0353305	0.0386692
				602.43	0.350723	0.348832	0.225481	0.22401	0.126455	0.129426	0.0693197	0.0691262	0.0346767	0.0386602
				602.63	0.350113	0.348751	0.225291	0.223957	0.126531	0.129396	0.069156	0.0691101	0.034246	0.0386512
				602.83	0.350656	0.348669	0.225518	0.223905	0.127278	0.129366	0.0690186	0.069094	0.0346194	0.0386422
				603.03	0.350198	0.348588	0.225086	0.223853	0.12729	0.129336	0.0693888	0.0690779	0.0339087	0.0386332
				603.23	0.350643	0.348507	0.225143	0.223801	0.127801	0.129306	0.0691162	0.0690618	0.033866	0.0386242
				603.43	0.351019	0.348426	0.224894	0.223749	0.128256	0.129275	0.0699902	0.0690457	0.0334315	0.0386152
				603.63	0.351566	0.348345	0.225201	0.223697	0.128391	0.129245	0.0712851	0.0690296	0.0334131	0.0386062
				603.83	0.351147	0.348263	0.225707	0.223645	0.128682	0.129215	0.0713899	0.0690136	0.0340969	0.0385972
				604.03	0.350989	0.348182	0.225726	0.223592	0.128701	0.129185	0.0716101	0.0689975	0.0337196	0.0385882
				604.23	0.352179	0.348101	0.225927	0.22354	0.129635	0.129155	0.0721641	0.0689814	0.0344948	0.0385792
				604.43	0.351841	0.34802	0.22583	0.223488	0.129873	0.129125	0.0720763	0.0689653	0.0341504	0.0385702
				604.63	0.352117	0.347939	0.226211	0.223436	0.129953	0.129095	0.0717763	0.0689493	0.0350751	0.0385612
				604.83	0.351813	0.347858	0.225971	0.223384	0.129299	0.129065	0.070409	0.0689332	0.035111	0.0385523
				605.03	0.351671	0.347777	0.226226	0.223332	0.129828	0.129035	0.0705682	0.0689171	0.0357977	0.0385433
				605.23	0.35201	0.347696	0.226225	0.22328	0.129817	0.129005	0.0697234	0.0689011	0.0355921	0.0385343
				605.43	0.352068	0.347615	0.226255	0.223228	0.129728	0.128975	0.0694187	0.068885	0.0362811	0.0385253
				605.63	0.351544	0.347534	0.22575	0.223176	0.12957	0.128945	0.0686103	0.068869	0.0362701	0.0385163
				605.83	0.35172	0.347453	0.22484	0.223124	0.129499	0.128914	0.068136	0.0688529	0.036288	0.0385074
				606.03	0.351207	0.347372	0.22472	0.223072	0.129264	0.128884	0.0676717	0.0688369	0.0360886	0.0384984
				606.23	0.351251	0.347291	0.224291	0.22302	0.128853	0.128854	0.0679956	0.0688208	0.0364963	0.0384894
				606.43	0.351154	0.34721	0.224057	0.222968	0.128203	0.128824	0.0676115	0.0688048	0.0364049	0.0384805
				606.63	0.350773	0.347129	0.224344	0.222916	0.12815	0.128794	0.0674026	0.0687888	0.0358036	0.0384715
				606.83	0.350412	0.347048	0.224203	0.222864	0.128115	0.128764	0.0671826	0.0687727	0.0351634	0.0384625
				607.03	0.349527	0.346967	0.223364	0.222812	0.126699	0.128734	0.0666119	0.0687567	0.0334213	0.0384536
				607.23	0.34981	0.346886	0.223821	0.22276	0.12701	0.128704	0.0671523	0.0687407	0.0340334	0.0384446
				607.43	0.350003	0.346806	0.223188	0.222708	0.12631	0.128674	0.0672466	0.0687247	0.0332306	0.0384357
				607.63	0.349929	0.346725	0.223437	0.222657	0.125579	0.128644	0.0680262	0.0687087	0.0328107	0.0384267
				607.83	0.349479	0.346644	0.223621	0.222605	0.125682	0.128614	0.0685342	0.0686927	0.0326895	0.0384177
				608.03	0.350044	0.346563	0.222891	0.222553	0.126222	0.128584	0.068808	0.0686767	0.0328528	0.0384088
				608.23	0.350469	0.346482	0.222748	0.222501	0.126941	0.128554	0.0693331	0.0686607	0.0329352	0.0383998
				608.43	0.35031	0.346402	0.223037	0.222449	0.127165	0.128525	0.0697529	0.0686447	0.032818	0.0383909
				608.63	0.350492	0.346321	0.223792	0.222397	0.127649	0.128495	0.0701291	0.0686287	0.0332949	0.0383819
				608.83	0.351513	0.34624	0.224522	0.222345	0.127795	0.128465	0.0713305	0.0686127	0.0342073	0.038373
				609.03	0.351055	0.34616	0.225474	0.222294	0.128936	0.128435	0.0727362	0.0685967	0.0350745	0.0383641
				609.23	0.351186	0.346079	0.225642	0.222242	0.129094	0.128405	0.0727663	0.0685807	0.0357994	0.0383551
				609.43	0.350571	0.345998	0.225174	0.22219	0.128847	0.128375	0.0724441	0.0685647	0.0361775	0.0383462
				609.63	0.350318	0.345918	0.22485	0.222138	0.129005	0.128345	0.0729243	0.0685487	0.0366696	0.0383373
				609.83	0.350394	0.345837	0.22519	0.222087	0.129562	0.128315	0.0731626	0.0685328	0.0370978	0.0383283
				610.03	0.350081	0.345757	0.225761	0.222035	0.129023	0.128285	0.072925	0.0685168	0.0368713	0.0383194
				610.23	0.350056	0.345676	0.225216	0.221983	0.128415	0.128255	0.073159	0.0685008	0.0365065	0.0383105
				610.43	0.349193	0.345595	0.225273	0.221931	0.127971	0.128225	0.0723179	0.0684849	0.0357306	0.0383015
				610.63	0.348585	0.345515	0.225677	0.22188	0.12833	0.128196	0.0720301	0.0684689	0.0353125	0.0382926
				610.83	0.347867	0.345434	0.225718	0.221828	0.127822	0.128166	0.0711858	0.068453	0.0345155	0.0382837
				611.03	0.347573	0.345354	0.225113	0.221776	0.127084	0.128136	0.0705321	0.068437	0.0346691	0.0382748
				611.23	0.348056	0.345273	0.225074	0.221725	0.127544	0.128106	0.071089	0.0684211	0.0349428	0.0382658
				611.43	0.347426	0.345193	0.223643	0.221673	0.126827	0.128076	0.0701561	0.0684051	0.0333047	0.0382569
				611.63	0.34686	0.345113	0.223804	0.221621	0.126852	0.128046	0.0705952	0.0683892	0.0327689	0.038248
				611.83	0.346632	0.345032	0.22421	0.22157	0.127924	0.128016	0.0707788	0.0683732	0.0330822	0.0382391
				612.03	0.347107	0.344952	0.224227	0.221518	0.128	0.127987	0.0710297	0.0683573	0.0333598	0.0382302
				612.23	0.347599	0.344871	0.224985	0.221466	0.128243	0.127957	0.0721861	0.0683414	0.0331854	0.0382213
				612.43	0.347731	0.344791	0.225687	0.221415	0.128088	0.127927	0.0727483	0.0683255	0.0342392	0.0382124
				612.63	0.347946	0.344711	0.226105	0.221363	0.128256	0.127897	0.0724755	0.0683095	0.0355473	0.0382035
				612.83	0.348612	0.34463	0.226799	0.221312	0.128422	0.127867	0.0730165	0.0682936	0.0365007	0.0381946
				613.03	0.347884	0.34455	0.226584	0.22126	0.12851	0.127838	0.0730119	0.0682777	0.0368141	0.0381857
				613.23	0.348439	0.34447	0.225939	0.221208	0.12805	0.127808	0.0723675	0.0682618	0.0372733	0.0381768
				613.43	0.347882	0.34439	0.224967	0.221157	0.127745	0.127778	0.0723591	0.0682459	0.0372079	0.0381679
				613.63	0.348311	0.344309	0.224851	0.221105	0.128233	0.127748	0.0735422	0.06823	0.0383309	0.038159
				613.83	0.348987	0.344229	0.224671	0.221054	0.128642	0.127718	0.0731435	0.0682141	0.0383279	0.0381501
				614.03	0.349029	0.344149	0.224263	0.221002	0.128082	0.127689	0.0735581	0.0681982	0.0383249	0.0381412
				614.23	0.34941	0.344069	0.22406	0.220951	0.128229	0.127659	0.0741258	0.0681823	0.0386988	0.0381323
				614.43	0.349093	0.343988	0.224238	0.220899	0.128612	0.127629	0.073703	0.0681664	0.038193	0.0381234
				614.63	0.348991	0.343908	0.223986	0.220848	0.128169	0.127599	0.0731531	0.0681506	0.037654	0.0381146
				614.83	0.348482	0.343828	0.223644	0.220796	0.12767	0.12757	0.0725169	0.0681347	0.0369597	0.0381057
				615.03	0.349701	0.343748	0.223485	0.220745	0.128237	0.12754	0.0728157	0.0681188	0.0374174	0.0380968
				615.23	0.34989	0.343668	0.223259	0.220694	0.128631	0.12751	0.0727298	0.0681029	0.0368164	0.0380879
				615.43	0.348925	0.343588	0.222775	0.220642	0.12797	0.127481	0.0719535	0.0680871	0.0351708	0.0380791
				615.63	0.349099	0.343508	0.222781	0.220591	0.128219	0.127451	0.0718269	0.0680712	0.0341887	0.0380702
				615.83	0.349178	0.343428	0.22327	0.220539	0.128504	0.127421	0.07176	0.0680553	0.0341435	0.0380613
				616.03	0.349556	0.343348	0.223764	0.220488	0.127859	0.127391	0.071434	0.0680395	0.0337247	0.0380524
				616.23	0.34928	0.343268	0.223764	0.220437	0.127672	0.127362	0.0712985	0.0680236	0.0335514	0.0380436
				616.43	0.34884	0.343188	0.22418	0.220385	0.128137	0.127332	0.0706287	0.0680078	0.0341303	0.0380347
				616.63	0.348859	0.343108	0.225013	0.220334	0.128413	0.127302	0.0706301	0.0679919	0.0340303	0.0380258
				616.83	0.34836	0.343028	0.225283	0.220283	0.127814	0.127273	0.0703899	0.0679761	0.0335695	0.038017
				617.03	0.347593	0.342948	0.224701	0.220231	0.127719	0.127243	0.0709404	0.0679602	0.0339309	0.0380081
				617.23	0.346714	0.342868	0.224042	0.22018	0.127374	0.127213	0.0704759	0.0679444	0.0335953	0.0379993
				617.43	0.345811	0.342788	0.223996	0.220129	0.128028	0.127184	0.0709266	0.0679286	0.0339772	0.0379904
				617.63	0.345715	0.342708	0.224171	0.220077	0.12842	0.127154	0.0713355	0.0679127	0.0344038	0.0379816
				617.83	0.346812	0.342628	0.225143	0.220026	0.12932	0.127125	0.0719348	0.0678969	0.0355081	0.0379727
				618.03	0.346719	0.342549	0.225379	0.219975	0.128961	0.127095	0.0720165	0.0678811	0.0360303	0.0379639
				618.23	0.347262	0.342469	0.225566	0.219923	0.12933	0.127065	0.0718652	0.0678653	0.0365507	0.037955
				618.43	0.346935	0.342389	0.225144	0.219872	0.129369	0.127036	0.0712325	0.0678495	0.0363719	0.0379462
				618.63	0.346974	0.342309	0.224123	0.219821	0.12848	0.127006	0.0705174	0.0678337	0.0363478	0.0379373
				618.83	0.347164	0.342229	0.223612	0.21977	0.128503	0.126977	0.0703684	0.0678179	0.0364517	0.0379285
				619.03	0.347898	0.34215	0.223023	0.219719	0.128895	0.126947	0.0716061	0.0678021	0.036987	0.0379197
				619.23	0.34763	0.34207	0.222355	0.219667	0.128343	0.126917	0.0717586	0.0677863	0.0365603	0.0379108
				619.43	0.347024	0.34199	0.221394	0.219616	0.127016	0.126888	0.0708776	0.0677705	0.0351805	0.037902
				619.63	0.347086	0.341911	0.220801	0.219565	0.126475	0.126858	0.0708722	0.0677547	0.0351108	0.0378932
				619.83	0.346889	0.341831	0.221091	0.219514	0.125877	0.126829	0.0709398	0.0677389	0.0353991	0.0378843
				620.03	0.346531	0.341751	0.220895	0.219463	0.124769	0.126799	0.0700041	0.0677231	0.03493	0.0378755
				620.23	0.346478	0.341672	0.22132	0.219412	0.124888	0.12677	0.070039	0.0677073	0.0345061	0.0378667
				620.43	0.346463	0.341592	0.2226	0.21936	0.125735	0.12674	0.0711131	0.0676916	0.0349415	0.0378578
				620.63	0.345667	0.341512	0.222147	0.219309	0.124934	0.12671	0.0713516	0.0676758	0.0336925	0.037849
				620.83	0.345194	0.341433	0.222292	0.219258	0.124643	0.126681	0.0713675	0.06766	0.0329319	0.0378402
				621.03	0.344997	0.341353	0.222966	0.219207	0.125788	0.126651	0.072851	0.0676442	0.0330593	0.0378314
				621.23	0.345585	0.341274	0.224059	0.219156	0.127209	0.126622	0.0734483	0.0676285	0.0334309	0.0378226
				621.43	0.346442	0.341194	0.225697	0.219105	0.128812	0.126592	0.0743163	0.0676127	0.0342584	0.0378138
				621.63	0.346983	0.341115	0.226671	0.219054	0.129497	0.126563	0.0751384	0.067597	0.0344817	0.037805
				621.83	0.347964	0.341035	0.227666	0.219003	0.131049	0.126533	0.0756928	0.0675812	0.0352216	0.0377962
				622.03	0.347824	0.340956	0.227308	0.218952	0.130983	0.126504	0.0748578	0.0675655	0.0349804	0.0377873
				622.23	0.349225	0.340876	0.227942	0.218901	0.132729	0.126474	0.075249	0.0675497	0.0360625	0.0377785
				622.43	0.349261	0.340797	0.226941	0.21885	0.133245	0.126445	0.0748296	0.067534	0.0358904	0.0377697
				622.63	0.350186	0.340718	0.22683	0.218799	0.133253	0.126416	0.07576	0.0675183	0.0358849	0.0377609
				622.83	0.350841	0.340638	0.22703	0.218748	0.133678	0.126386	0.0763245	0.0675025	0.0363845	0.0377521
				623.03	0.350925	0.340559	0.226566	0.218697	0.133782	0.126357	0.077025	0.0674868	0.0366543	0.0377433
				623.23	0.351372	0.340479	0.226494	0.218646	0.132963	0.126327	0.0764898	0.0674711	0.0369542	0.0377345
				623.43	0.350965	0.3404	0.225521	0.218595	0.13199	0.126298	0.075521	0.0674553	0.0364371	0.0377258
				623.63	0.351463	0.340321	0.225366	0.218544	0.13105	0.126268	0.0753763	0.0674396	0.0368743	0.037717
				623.83	0.351291	0.340242	0.22537	0.218493	0.130022	0.126239	0.0742278	0.0674239	0.0360293	0.0377082
				624.03	0.351234	0.340162	0.22635	0.218442	0.130125	0.12621	0.0734987	0.0674082	0.0367726	0.0376994
				624.23	0.351191	0.340083	0.226875	0.218391	0.130096	0.12618	0.0736774	0.0673925	0.0366172	0.0376906
				624.43	0.350086	0.340004	0.225891	0.21834	0.128827	0.126151	0.0738136	0.0673768	0.0363975	0.0376818
				624.63	0.349161	0.339925	0.225298	0.21829	0.127812	0.126121	0.0730358	0.0673611	0.0355468	0.037673
				624.83	0.348605	0.339845	0.225426	0.218239	0.127325	0.126092	0.0727655	0.0673454	0.0355729	0.0376643
				625.03	0.348043	0.339766	0.226003	0.218188	0.126962	0.126063	0.0727485	0.0673297	0.0359936	0.0376555
				625.23	0.347873	0.339687	0.226071	0.218137	0.126808	0.126033	0.0726128	0.067314	0.0366993	0.0376467
				625.43	0.347478	0.339608	0.22584	0.218086	0.126038	0.126004	0.072058	0.0672983	0.0362992	0.0376379
				625.63	0.34726	0.339529	0.225846	0.218035	0.126353	0.125974	0.0718442	0.0672827	0.0363289	0.0376292
				625.83	0.347247	0.33945	0.226259	0.217985	0.126816	0.125945	0.0720373	0.067267	0.0367301	0.0376204
				626.03	0.347414	0.33937	0.226148	0.217934	0.126645	0.125916	0.0717707	0.0672513	0.0366856	0.0376116
				626.23	0.348231	0.339291	0.226325	0.217883	0.127239	0.125886	0.0720024	0.0672356	0.036849	0.0376029
				626.43	0.348543	0.339212	0.225372	0.217832	0.127045	0.125857	0.0720883	0.06722	0.0362298	0.0375941
				626.63	0.348691	0.339133	0.225632	0.217782	0.126618	0.125828	0.0725745	0.0672043	0.0357668	0.0375853
				626.83	0.348855	0.339054	0.225177	0.217731	0.126902	0.125798	0.0726067	0.0671887	0.0356707	0.0375766
				627.03	0.34887	0.338975	0.22509	0.21768	0.126718	0.125769	0.0726818	0.067173	0.0353969	0.0375678
				627.23	0.349574	0.338896	0.225103	0.217629	0.127171	0.12574	0.0730341	0.0671573	0.0360958	0.0375591
				627.43	0.349083	0.338817	0.224734	0.217579	0.127361	0.125711	0.0728063	0.0671417	0.03498	0.0375503
				627.63	0.349492	0.338738	0.225323	0.217528	0.127848	0.125681	0.0730516	0.0671261	0.0350181	0.0375416
				627.83	0.348465	0.338659	0.225437	0.217477	0.128197	0.125652	0.0724674	0.0671104	0.0347047	0.0375328
				628.03	0.347631	0.338581	0.22548	0.217427	0.128248	0.125623	0.0722227	0.0670948	0.0345671	0.0375241
				628.23	0.346836	0.338502	0.224927	0.217376	0.12825	0.125593	0.0723988	0.0670791	0.033805	0.0375154
				628.43	0.345797	0.338423	0.22422	0.217325	0.127905	0.125564	0.0720523	0.0670635	0.0335207	0.0375066
				628.63	0.34537	0.338344	0.224294	0.217275	0.128057	0.125535	0.0724545	0.0670479	0.0332931	0.0374979
				628.83	0.344811	0.338265	0.223946	0.217224	0.127742	0.125506	0.0722594	0.0670323	0.0328225	0.0374891
				629.03	0.344824	0.338186	0.224304	0.217173	0.127625	0.125476	0.0725304	0.0670166	0.0333898	0.0374804
				629.23	0.344741	0.338107	0.223459	0.217123	0.127689	0.125447	0.0724003	0.067001	0.0331856	0.0374717
				629.43	0.344552	0.338029	0.22327	0.217072	0.128053	0.125418	0.0724785	0.0669854	0.0326958	0.0374629
				629.63	0.34473	0.33795	0.223509	0.217022	0.128314	0.125389	0.0728487	0.0669698	0.0330103	0.0374542
				629.83	0.34518	0.337871	0.223991	0.216971	0.128142	0.125359	0.073988	0.0669542	0.0339767	0.0374455
				630.03	0.345392	0.337792	0.223193	0.21692	0.12781	0.12533	0.0732646	0.0669386	0.0335473	0.0374367
				630.23	0.345692	0.337714	0.222686	0.21687	0.127639	0.125301	0.0734425	0.066923	0.034004	0.037428
				630.43	0.346021	0.337635	0.222372	0.216819	0.12732	0.125272	0.0726461	0.0669074	0.0336284	0.0374193
				630.63	0.345251	0.337556	0.221802	0.216769	0.126246	0.125243	0.0718513	0.0668918	0.0331211	0.0374106
				630.83	0.345425	0.337478	0.22174	0.216718	0.125593	0.125214	0.071131	0.0668762	0.0330253	0.0374019
				631.03	0.345452	0.337399	0.222428	0.216668	0.125837	0.125184	0.0708118	0.0668606	0.0337783	0.0373932
				631.23	0.34579	0.337321	0.223005	0.216617	0.126917	0.125155	0.070839	0.0668451	0.0341783	0.0373844
				631.43	0.345517	0.337242	0.223354	0.216567	0.127342	0.125126	0.0702576	0.0668295	0.0340023	0.0373757
				631.63	0.345861	0.337163	0.224066	0.216516	0.128071	0.125097	0.0700169	0.0668139	0.0347958	0.037367
				631.83	0.34537	0.337085	0.224211	0.216466	0.128178	0.125068	0.0692666	0.0667984	0.0350745	0.0373583
				632.03	0.345216	0.337006	0.224	0.216416	0.12773	0.125039	0.0687953	0.0667828	0.0344837	0.0373496
				632.23	0.345317	0.336928	0.223812	0.216365	0.128676	0.125009	0.0689537	0.0667672	0.035028	0.0373409
				632.43	0.345427	0.336849	0.223861	0.216315	0.128068	0.12498	0.0686728	0.0667517	0.0352903	0.0373322
				632.63	0.345065	0.336771	0.22393	0.216264	0.12785	0.124951	0.0689266	0.0667361	0.0343176	0.0373235
				632.83	0.345065	0.336692	0.223947	0.216214	0.127489	0.124922	0.0693197	0.0667206	0.0341822	0.0373148
				633.03	0.344903	0.336614	0.223289	0.216164	0.127173	0.124893	0.0700625	0.066705	0.034066	0.0373061
				633.23	0.344151	0.336535	0.222026	0.216113	0.126536	0.124864	0.0702147	0.0666895	0.0330871	0.0372974
				633.43	0.343939	0.336457	0.222035	0.216063	0.126431	0.124835	0.0710368	0.0666739	0.0330993	0.0372887
				633.63	0.344192	0.336379	0.222057	0.216012	0.12619	0.124806	0.0719339	0.0666584	0.0338402	0.0372801
				633.83	0.344843	0.3363	0.222705	0.215962	0.126589	0.124777	0.0735333	0.0666429	0.0349869	0.0372714
				634.03	0.344166	0.336222	0.221424	0.215912	0.126119	0.124748	0.0729495	0.0666274	0.0344135	0.0372627
				634.23	0.343733	0.336143	0.220661	0.215862	0.125545	0.124718	0.0730559	0.0666118	0.0346811	0.037254
				634.43	0.343513	0.336065	0.220867	0.215811	0.125405	0.124689	0.0731615	0.0665963	0.0349898	0.0372453
				634.63	0.343197	0.335987	0.220863	0.215761	0.125421	0.12466	0.0735326	0.0665808	0.0357144	0.0372366
				634.83	0.34315	0.335909	0.221081	0.215711	0.125679	0.124631	0.0733142	0.0665653	0.0350572	0.037228
				635.03	0.342966	0.33583	0.221743	0.21566	0.126098	0.124602	0.0732801	0.0665498	0.0353216	0.0372193
				635.23	0.343018	0.335752	0.222494	0.21561	0.126523	0.124573	0.073037	0.0665343	0.0356781	0.0372106
				635.43	0.342311	0.335674	0.221506	0.21556	0.12632	0.124544	0.0724753	0.0665188	0.0355147	0.0372019
				635.63	0.342552	0.335596	0.222032	0.21551	0.127201	0.124515	0.0719306	0.0665032	0.0359363	0.0371933
				635.83	0.342314	0.335517	0.221788	0.215459	0.12685	0.124486	0.0710974	0.0664878	0.0359548	0.0371846
				636.03	0.342082	0.335439	0.221588	0.215409	0.126102	0.124457	0.0706142	0.0664723	0.035777	0.0371759
				636.23	0.342188	0.335361	0.222012	0.215359	0.126294	0.124428	0.0706659	0.0664568	0.0365584	0.0371673
				636.43	0.34199	0.335283	0.222329	0.215309	0.125643	0.124399	0.0697903	0.0664413	0.0355345	0.0371586
				636.63	0.341916	0.335205	0.222184	0.215259	0.12509	0.12437	0.0694093	0.0664258	0.0343596	0.03715
				636.83	0.342406	0.335127	0.222204	0.215209	0.124668	0.124341	0.0701981	0.0664103	0.0347947	0.0371413
				637.03	0.342256	0.335049	0.221142	0.215158	0.124294	0.124312	0.0696663	0.0663949	0.0341699	0.0371327
				637.23	0.342527	0.334971	0.220955	0.215108	0.12432	0.124283	0.069376	0.0663794	0.0341664	0.037124
				637.43	0.343152	0.334892	0.221528	0.215058	0.124522	0.124254	0.0694963	0.0663639	0.0342951	0.0371153
				637.63	0.344022	0.334814	0.222102	0.215008	0.124919	0.124225	0.0704023	0.0663485	0.0351448	0.0371067
				637.83	0.344742	0.334736	0.222929	0.214958	0.124993	0.124196	0.070811	0.066333	0.0349937	0.0370981
				638.03	0.344424	0.334658	0.222004	0.214908	0.124309	0.124167	0.0701667	0.0663176	0.0343869	0.0370894
				638.23	0.344587	0.33458	0.22257	0.214858	0.124126	0.124139	0.0697472	0.0663021	0.0341748	0.0370808
				638.43	0.345583	0.334503	0.223404	0.214808	0.124842	0.12411	0.0704642	0.0662866	0.0351488	0.0370721
				638.63	0.346149	0.334425	0.22332	0.214758	0.125059	0.124081	0.0706445	0.0662712	0.0346397	0.0370635
				638.83	0.345487	0.334347	0.222784	0.214708	0.124867	0.124052	0.0695985	0.0662558	0.033089	0.0370549
				639.03	0.345602	0.334269	0.222773	0.214658	0.12472	0.124023	0.0695705	0.0662403	0.0332568	0.0370462
				639.23	0.344851	0.334191	0.221944	0.214608	0.124573	0.123994	0.0688322	0.0662249	0.0330784	0.0370376
				639.43	0.344693	0.334113	0.22168	0.214558	0.125673	0.123965	0.069179	0.0662095	0.0330343	0.037029
				639.63	0.344753	0.334035	0.222707	0.214508	0.12695	0.123936	0.0692759	0.066194	0.0335342	0.0370203
				639.83	0.344136	0.333957	0.222295	0.214458	0.126507	0.123907	0.0697495	0.0661786	0.033912	0.0370117
				640.03	0.344204	0.333879	0.222695	0.214408	0.126582	0.123878	0.0705119	0.0661632	0.0342455	0.0370031
				640.23	0.344048	0.333802	0.222582	0.214358	0.126933	0.12385	0.0715215	0.0661478	0.0348395	0.0369945
				640.43	0.34424	0.333724	0.222043	0.214308	0.127186	0.123821	0.0716975	0.0661324	0.0342985	0.0369858
				640.63	0.344921	0.333646	0.222008	0.214258	0.127337	0.123792	0.072559	0.0661169	0.0349263	0.0369772
				640.83	0.344845	0.333568	0.221127	0.214208	0.127609	0.123763	0.0730355	0.0661015	0.0351845	0.0369686
				641.03	0.344724	0.333491	0.220182	0.214158	0.128251	0.123734	0.0728668	0.0660861	0.0356326	0.03696
				641.23	0.345149	0.333413	0.22099	0.214108	0.128853	0.123705	0.0735082	0.0660707	0.0361311	0.0369514
				641.43	0.345288	0.333335	0.221032	0.214058	0.128537	0.123677	0.0746408	0.0660553	0.0362472	0.0369428
				641.63	0.345489	0.333258	0.221707	0.214008	0.128295	0.123648	0.0756938	0.06604	0.0372139	0.0369342
				641.83	0.34554	0.33318	0.222102	0.213958	0.128673	0.123619	0.0757034	0.0660246	0.0377819	0.0369256
				642.03	0.345206	0.333102	0.221322	0.213909	0.128046	0.12359	0.075031	0.0660092	0.0382103	0.036917
				642.23	0.344349	0.333025	0.221043	0.213859	0.126573	0.123561	0.0733532	0.0659938	0.0377801	0.0369083
				642.43	0.345095	0.332947	0.221122	0.213809	0.126181	0.123533	0.0735923	0.0659784	0.0380573	0.0368998
				642.63	0.344183	0.33287	0.220555	0.213759	0.125436	0.123504	0.0731734	0.065963	0.0370433	0.0368912
				642.83	0.342909	0.332792	0.220314	0.213709	0.125184	0.123475	0.0723812	0.0659477	0.0364485	0.0368826
				643.03	0.342512	0.332714	0.219589	0.21366	0.124922	0.123446	0.0717494	0.0659323	0.0357844	0.036874
				643.23	0.341225	0.332637	0.219407	0.21361	0.12441	0.123417	0.0704204	0.065917	0.0356262	0.0368654
				643.43	0.340946	0.332559	0.220569	0.21356	0.125414	0.123389	0.0703777	0.0659016	0.0359117	0.0368568
				643.63	0.340441	0.332482	0.220872	0.21351	0.124718	0.12336	0.0693741	0.0658862	0.0351076	0.0368482
				643.83	0.340521	0.332404	0.221097	0.21346	0.124706	0.123331	0.0698383	0.0658709	0.0351878	0.0368396
				644.03	0.340772	0.332327	0.221698	0.213411	0.124739	0.123302	0.0697891	0.0658555	0.0350778	0.036831
				644.23	0.34042	0.33225	0.221687	0.213361	0.124595	0.123274	0.069891	0.0658402	0.0345589	0.0368224
				644.43	0.341021	0.332172	0.221404	0.213311	0.124669	0.123245	0.0692129	0.0658249	0.033725	0.0368139
				644.63	0.340819	0.332095	0.221292	0.213262	0.124605	0.123216	0.0683642	0.0658095	0.0329888	0.0368053
				644.83	0.340573	0.332017	0.221044	0.213212	0.124259	0.123188	0.068255	0.0657942	0.0321074	0.0367967
				645.03	0.34068	0.33194	0.221928	0.213162	0.124132	0.123159	0.0686342	0.0657788	0.0323238	0.0367881
				645.23	0.341413	0.331863	0.222709	0.213113	0.124182	0.12313	0.069404	0.0657635	0.0322639	0.0367796
				645.43	0.341608	0.331785	0.22229	0.213063	0.123963	0.123101	0.0699972	0.0657482	0.0327823	0.036771
				645.63	0.34215	0.331708	0.222486	0.213013	0.124877	0.123073	0.0705394	0.0657329	0.0339403	0.0367624
				645.83	0.34207	0.331631	0.221465	0.212964	0.125426	0.123044	0.0704812	0.0657176	0.0337694	0.0367539
				646.03	0.341071	0.331553	0.219729	0.212914	0.124524	0.123015	0.0694806	0.0657023	0.0325274	0.0367453
				646.23	0.340639	0.331476	0.21891	0.212864	0.123936	0.122987	0.0693955	0.0656869	0.0317675	0.0367367
				646.43	0.342019	0.331399	0.218877	0.212815	0.124869	0.122958	0.070555	0.0656716	0.0328357	0.0367282
				646.63	0.34223	0.331322	0.218913	0.212765	0.125704	0.122929	0.0710902	0.0656563	0.033671	0.0367196
				646.83	0.341649	0.331245	0.218419	0.212716	0.126107	0.122901	0.0706414	0.065641	0.0337702	0.0367111
				647.03	0.341584	0.331167	0.217707	0.212666	0.126749	0.122872	0.0699807	0.0656257	0.0341475	0.0367025
				647.23	0.34144	0.33109	0.218396	0.212617	0.127074	0.122844	0.070657	0.0656105	0.0349706	0.036694
				647.43	0.341254	0.331013	0.218738	0.212567	0.127895	0.122815	0.0705962	0.0655952	0.035125	0.0366854
				647.63	0.34151	0.330936	0.219284	0.212517	0.12809	0.122786	0.0708835	0.0655799	0.0355493	0.0366769
				647.83	0.342022	0.330859	0.219648	0.212468	0.129148	0.122758	0.0718806	0.0655646	0.0367398	0.0366683
				648.03	0.34201	0.330782	0.219691	0.212418	0.12913	0.122729	0.0716472	0.0655493	0.0372062	0.0366598
				648.23	0.341775	0.330705	0.21966	0.212369	0.128819	0.122701	0.0714876	0.065534	0.0370068	0.0366512
				648.43	0.34181	0.330628	0.219506	0.212319	0.128516	0.122672	0.0711662	0.0655188	0.0369068	0.0366427
				648.63	0.341544	0.330551	0.21993	0.21227	0.127826	0.122643	0.0709923	0.0655035	0.0366483	0.0366341
				648.83	0.341673	0.330474	0.220356	0.212221	0.126869	0.122615	0.0714143	0.0654882	0.0363641	0.0366256
				649.03	0.34154	0.330397	0.220538	0.212171	0.126124	0.122586	0.0711192	0.065473	0.0363831	0.0366171
				649.23	0.341652	0.33032	0.220261	0.212122	0.125766	0.122558	0.0708411	0.0654577	0.0361088	0.0366085
				649.43	0.34117	0.330243	0.219881	0.212072	0.125127	0.122529	0.0704415	0.0654425	0.035581	0.0366
				649.63	0.340613	0.330166	0.219445	0.212023	0.12479	0.122501	0.0701384	0.0654272	0.0348287	0.0365915
				649.83	0.339736	0.330089	0.218609	0.211973	0.123762	0.122472	0.0694375	0.065412	0.0334448	0.036583

## Sheet: Figure 2
Figure 2A	CDC1551			H37Rv
mAb concentration (μg/mL)	P1AM25	T1AM09	L1AM04	P1AM25	T1AM09	L1AM04
20	3.00385	2.9156	2.6394	3.07785	2.96875	2.63105
4	2.88535	2.87845	1.56845	2.99355	2.83765	1.41675
0.8	3.0422	2.57235	0.4223	3.03925	2.4822	0.2856
0.16	2.8349	1.57815	0.07155	2.90175	1.07925	0.03935
0.032	2.6195	0.4456	0.0091	2.60615	0.25745	-0.01265
0.0064	1.51025	0.09055	-0.00605	1.39545	0.02425	-0.0238
0.00128	0.37185	0.01345	-0.0088	0.38565	-0.0108	-0.02065
0.000256	0.1191			0.08005
Figure 2B	CDC1551			H37Rv
mAb concentration (μg/mL)	P1AM25	T1AM09	L1AM04	P1AM25	T1AM09	L1AM04
20	3.0958	2.86575	2.48025	3.0434	2.99025	2.7696
4	3.07035	2.4885	1.7634	3.05685	2.97185	2.0703
0.8	3.0578	2.411	0.5853	3.01545	2.79675	0.813
0.16	2.92045	1.3019	0.11625	2.86	2.326	0.14135
0.032	2.42895	0.18185	0.0084	2.4853	1.33885	0.0223
0.0064	1.16205	0.02855	0.0005	1.58145	0.4407	-0.0035
0.00128	0.2662	0.00475	-0.0031	0.4479	0.0569	-0.0071
0.000256	0.0847			0.10995
Figure 2C
Concentration (μg/mL)	L1AM04	T1AM09	P1AM25
20	1.0078	2.7534	2.3478
4	0.40045	2.0521	1.7477
0.8	0.11605	1.0534	0.84585
0.16	0.0103	0.32805	0.3314
0.032	0	0.07905	0.1112
0.0064	-0.00865	0.01295	0.02785
0.00128	-0.0151	-0.0061	-0.0046
0.000256	0.0206	0.00685	0.00065
Figure 2D
Concentration (μg/mL)	L1AM04	T1AM09	P1AM25
20	2.33785	3.0348	3.0753
4	1.12905	2.93765	3.04095
0.8	0.2851	2.5036	2.93855
0.16	0.04395	1.15695	2.4835
0.032	-0.01435	0.30995	1.0431
0.0064	-0.019	0.0542	0.3502
0.00128	-0.01385	-0.0004	0.0758
0.000256	-0.01175	0.0034	0.007
Figure 2E
Concentration (μg/mL)	L1AM04	T1AM09	P1AM25
20	3.085	3.1687	3.23645
4	2.49775	3.20925	3.2469
0.8	1.01345	2.99105	3.12695
0.16	0.26695	1.5477	2.90345
0.032	0.02385	0.47055	1.90555
0.0064	-0.0299	0.0619	0.5772
0.00128	-0.05095	-0.0379	0.0842
0.000256	-0.03805	-0.0119	-0.0277
Figure 2F
Concentration (μg/mL)	L1AM04	T1AM09	P1AM25
20	2.70605	3.1727	3.1869
4	1.67785	3.02715	3.20345
0.8	0.5032	2.4344	2.65255
0.16	0.0525	0.9785	1.8825
0.032	-0.03175	0.2449	0.93105
0.0064	-0.052	0.0141	0.19395
0.00128	-0.0491	-0.0472	-0.0121
0.000256	-0.0168	-0.0306	-0.0156
Figure 2G
Concentration (μg/mL)	L1AM04	T1AM09	P1AM25
20	2.69795	2.9964	3.04125
4	1.4141	2.9363	3.06985
0.8	0.43015	2.09655	3.07545
0.16	0.0394	0.8056	2.61345
0.032	-0.0582	0.12705	1.37855
0.0064	-0.06765	-0.0495	0.37145
0.00128	-0.0781	-0.0727	0.0961
0.000256	-0.05895		0.02715

## Sheet: Figure 3
Figure 3A
Concentration (ug/mL)	P1AM25		T1AM09		L1AM04		ctl.
50	44.8	44.4	30.8	29.8	33.9	34	21.4	25.3
5	50.2	51.5	33.3	33.6	40.3	38	22.1	21.6
0.5	43.6	46.9	25.7	24.8	44	41.7	22.2	22.1
0.05	42.4	42.7	24.2	23.2	35.1	34.3	23.4	22.6
0.005	31.2	28.7	21.1	21.4	24.1	27.5	23.2	23.1
Figure 3B
	L1AM04 WT		L1AM04 GRLR		P1AM25 WT		P1AM25 GRLR		Isotype ctl.
	51.7	53.2	13.1	13.1	54.1	54.2	10.9	11.8	11.1	9
Figure 3C
	L1AM04 WT		L1AM04 GRLR		P1AM25 WT		P1AM25 GRLR		Isotype ctl.
Donor1	51.4	52.5	42.7		50.8	50.5	36.8	35.3	41.4	38.8
Donor2	29.9	27.8	24	18.2	36.9	31.7	23	17.6	22.5	19.7

## Sheet: Figure 4
Figure 4A
Isotype ctl.	L1AM04	T1AM09	P1AM25
5.22	4.1	6.59	2.21
4	3.41	3.27	1.75
3.33	3.36	4.31	1.78
3.7	2.98	3.64	2.09
3.1	3.54	3.98	2.62
2.6	4.03	4.16	3.26
Figure 4B
	Control	P1AM25
PBMC-1	1	0.8
PBMC-2	1.84	1.31
PBMC-3	1.68	0.51
PBMC-4	1.97	0.74
PBMC-6	1.68	0.41
PBMC-5	1.77	1.27
PBMC-7	1.3	1.17
Figure 4D	P1AM25			average	Isotype ctl.			average
Donor1	54	47		50.5	35	39		37
Donor2	51.7	50.5	65.6	55.9333	49.7	28.6	32.7	37

## Sheet: Figure 5
Figure 5A
P1AM25, mIgG2a	P1AM25, mIgG1 D265A	P1AM25, mIgG1	T1AM09, mIgG2a	T1AM09, mIgG1 D265A	Isotype ctl. mIgG2a	PBS
3.8893	3.90173	3.97313	4.25225	2.30103	3.11394	3.89209
1.69897	3.83251	3.76343	3.85126	3.98453	4.18469	3.9058
2	4.22401	3.80618	3.98453	3.94939	4.2188	3.95424
2.60206	4.13434	3.75397	4.22272	4.69241	3.86332	3.38021
3.7344	3.11394	4.23616	4.07188	4.69241	3.5682	4.21748
2.35218	4.13909	3.07918	3.94817	4.11059	3.79934	4.06819
3.63347	3.9058	4.29447	3.97772	4.34242	3.75588	4.16286
3.35218	4.10037	3.90309	3.54716	4.18327	4	2.60206
Figure 5B
P1AM25, mIgG2a	P1AM25, mIgG1 D265A	P1AM25, mIgG1	T1AM09, mIgG2a	T1AM09, mIgG1 D265A	Isotype ctl. mIgG2a	PBS
1.69897	2.39794	2.17609	2.70969	1	2.45864	1
1	1	2.66511	2.92942	2.273	1.39794	2.35218
1	2.61542	2	2.82119	1.09691	3.47893	1.69897
1	1	1.09691	3.07463	1	2.77815	1
1.69897	1	3.78444	1	2.57403	1	2.73038
1	2.8893	1.09691	1.09691	2.35218	2.30103	2.1383
1	1	1	2.45864	1	1	2.35218
2.21085	1	1	1.79588	1.94201	2.1383	1
(1 = below the limit of detection)

## Sheet: Figure 6
Figure 6A		Female mice highlighted in yellow
Lung							Spleen
2-week		4-week		6-week			2-week		4-week		6-week
C57BL/6	FcγR-hu	C57BL/6	FcγR-hu	C57BL/6	FcγR-hu		C57BL/6	FcγR-hu	C57BL/6	FcγR-hu	C57BL/6	FcγR-hu
4.89487	4.78533	5.40654	6.04139	4.55023	4.26717		3.04139	2.30103	5.26717	5.65321	3.97772	3.69897
4.72428	4.16137	5.19033	4.716	5	4.66745		3.11394	1	3.92942	4.90309	4.17609	4.60746
5.17609	4.5563	5.27875	5.41497	5.11394	4.31175		1	1	4.16137	4.8293	3.74036	4.57978
4.53148	4.69679	5	5.4624	4.92942	4.64345		3.11394	1	4.35218	4.92942	4.31175	4.24304
4.72835	4.37107	5.21748	5.78888	5.49831	5.0607		3.13033	1.69897	4.43136	5.17609	4.42325	4.90309
4.94694	4.66745	5.29003	5.13033	4.63849	4.71181		2.74036	2.39794	4.0607	4.75967	4.09691	4.20412
5.0607	4.4624	5.38917	5.61278	5.02119	4.44716		3.95424	1	4.72632	5.47712	4.23045	4.53782
4.91645	4.26717	5.41497	5.51188	4.65321	4.76343		1	1	4.97772	4.87938	4.20412	4.67897
4.24304	4.83091	5.04139	5.14613	4.80787	5.24304		1	2.69897	4	3.38021	3.95424	3.97772
5.04139	4.33244	5.46982	5.45484	4.65321	5.09691		1	1.69897	3.5563	4.36173	4.46982	4
4.7364	4.75587	5.29003	5.55023	4.91381	4.97772		2.17609	1	4.4624	5	4.02119	4.23045
3.95424	2.65321	5.17609	5.43136	5.07918	4.61805		2.87506	2	5.67669	5.04139	3.97772	4.24304
5.23045	4.64836	4.90309	5.77634	4.84819	4.72835		2.92942	1	4.67669	4.97772	3.53782	3.95424
4.5682	4.52504	5.46982	5.45484	5.09691	4.95424		2.97772	2.39794	4.44716	4.88224	3.92942	4.07918
4.78355	4.82607	5.4843	5.21748	4.41497	4.92942		2.17609	1	4.51851	4.38021	3.69897	3.49136
4.96379	4.36173	4.97772	5.34242	4.11394	5.11394		2.30103	1	4.25527	4.27875	4	3.09691
Figure 6B
Lung							Spleen
2-week		4-week		6-week			2-week		4-week		6-week
C57BL/6	FcγR-hu	C57BL/6	FcγR-hu	C57BL/6	FcγR-hu		C57BL/6	FcγR-hu	C57BL/6	FcγR-hu	C57BL/6	FcγR-hu
5.24304	4.89348	5.26717	5.15381	4.83727	4.42325		1	3	4.50174	5.07918	4.11394	4.28443
5.41497	5.02119	5.66276	4.90309	5.16879	4.72428		1	2.54407	5.08814	4.34242	4.38917	3.77452
5.13033	4.75778	5.76901	5.36173	4.86183	5.15381		1	1	5.0607	4.86996	4.54095	4.40654
5.35218	4.92169	5.11394	5.78888	4.93952	5.34242		3.4624	3.21748	4.50515	4.93323	4.11394	4.21085
5.19033	4.85884	5.44326	5.23045	4.88081	4.87506		3.54407	3.32736	4.66276	4.90849	4.19728	4.33746
5.25527	4.78533	5.51521	5.40226	5.05115	5.04139		1.69897	1	4.89487	4.6913	4.49485	4.52504
5.07918	4.82364	5.37566	5.08814	4.80618	5.07918		2.60206	2.43933	4.74036	4.91249	3.94448	4.41497
4.96201	4.80106	5.55023	5.45484	4.79414	4.89763		1.69897	1.87506	4.63347	4.716	4.31702	4.0607
4.99123	4.73739	5.90714	5.36642	5.11394	4.81624		2.95424	2.65321	5.23045	4.72325	4.30643	3.8879
5.49831	5.04139	5.57692	5.24304	5.11394	5.07918		1.69897	2.57403	4.74233	3.92942	4.2492	4.04139
5.17609	4.82607	5.47712	5.07918	4.92298	4.82119		2.43933	1	4.61411	4.08814	3.86629	3.88649
5.02119	4.93387	5.37107	5.34242	4.989	5.15381		1	1.39794	4.16137	4.70005	4.13033	4.02119
5.16137	5.13033	5.28443	5.12222	4.90309	4.71181		2.17609	2.81291	4.68797	4.273	4.15381	3.8293
5.33244	4.79239	5.2492	5.55328	5.30643	5.05115		3.0607	2.30103	4.78176	4.50174	4.16879	3.81291
4.91116	5.14613	5.35218	5.32736	5.30103	5.07918		2.57403	2.17609	4.71391	4.57692	4.10551	4.17609
		6.03141	5.74233						5.37566	4.49485
		5.07918							4.57403

## Sheet: Figure 7
Figure 7A
PBS	L1AM04	P1AM25
5.15381	5.43537	5.7344
6.10721	4.87506	3.19033
5.39358	5.49136	4.51851
5.09691	4.84354	4.86923
5.07004	5.17609	4.47712
5.54716	2.69897	4.09691
5.66039	5.65801	3
	4	4.86776
	5.53782	5.11394
Figure 7B
PBS	L1AM04	P1AM25
2.60206	3.61805	4.48785
4.34242	3.14613	1
3.62325	3.72632	3.21748
3.32222	4.53466	3.79414
4.81624	2.69897	1
4.1383	1	4.21085
4.14613	4.22401	3.70757
	1	1
	3.67669	4.273
(1 = below the limit of detection)

## Sheet: Suppl2
LAM.AM OS	MFI
1	17818
2	19113
3	20950
4	22390
5	4029
6	3586
7	19131
8	20012
9	20798
10	7232
11	6829
12	5058
13	100
14	100
15	20476
16	22915
17	100
18	23191
19	16392
20	19950
21	20934
22	23155
23	432
24	100
25	3017
26	100
27	100
28	100
29	100
30	100
31	100
32	100
33	100
34	100
35	100
36	100
37	100
38	100
39	100
40	100
41	100
42	100
43	100
44	100
45	6704
46	100
47	100
48	100
49	22299
50	100
51	100
52	102
53	100
54	100
55	100
56	21656
57	26265
58	100
59	1052
60	100
61	100

## Sheet: Suppl3
Supp3A
Bl6, F, 2wk	bl6, M, 2wk	Hu-FcR, F, 2wk	Hu-FcR, M, 2wk		Bl6, F, 4wk	bl6, M, 4wk	Hu-FcR, F, 4wk	Hu-FcR, M, wk		Bl6, F, 6wk	bl6, M, 6wk	Hu-FcR, F, 6wk	Hu-FcR, M, 6wk
4.89487	4.24304	4.78533	4.83091		5.40654	5.04139	6.04139	5.14613		4.55023	4.80787	4.26717	5.24304
4.72428	5.04139	4.16137	4.33244		5.19033	5.46982	4.716	5.45484		5	4.65321	4.66745	5.09691
5.17609	4.7364	4.5563	4.75587		5.27875	5.29003	5.41497	5.55023		5.11394	4.91381	4.31175	4.97772
4.53148	3.95424	4.69679	2.65321		5	5.17609	5.4624	5.43136		4.92942	5.07918	4.64345	4.61805
4.72835	5.23045	4.37107	4.64836		5.21748	4.90309	5.78888	5.77634		5.49831	4.84819	5.0607	4.72835
4.94694	4.5682	4.66745	4.52504		5.29003	5.46982	5.13033	5.45484		4.63849	5.09691	4.71181	4.95424
5.0607	4.78355	4.4624	4.82607		5.38917	5.4843	5.61278	5.21748		5.02119	4.41497	4.44716	4.92942
4.91645	4.96379	4.26717	4.36173		5.41497	4.97772	5.51188	5.34242		4.65321	4.11394	4.76343	5.11394
Supp3B
Bl6, F, 2wk	bl6, M, 2wk	Hu-FcR, F, 2wk	Hu-FcR, M, 2wk		Bl6, F, 4wk	bl6, M, 4wk	Hu-FcR, F, 4wk	Hu-FcR, M, wk		Bl6, F, 6wk	bl6, M, 6wk	Hu-FcR, F, 6wk	Hu-FcR, M, 6wk
5.24304	4.96201	4.89348	4.80106		5.26717	5.57692	5.15381	5.36642		4.83727	4.79414	4.42325	4.81624
5.41497	4.99123	5.02119	4.73739		5.66276	5.47712	4.90309	5.24304		5.16879	5.11394	4.72428	5.07918
5.13033	5.49831	4.75778	5.04139		5.76901	5.37107	5.36173	5.07918		4.86183	5.11394	5.15381	4.82119
5.35218	5.17609	4.92169	4.82607		5.11394	5.28443	5.78888	5.34242		4.93952	4.92298	5.34242	5.15381
5.19033	5.02119	4.85884	4.93387		5.44326	5.2492	5.23045	5.12222		4.88081	4.989	4.87506	4.71181
5.25527	5.16137	4.78533	5.13033		5.51521	5.35218	5.40226	5.55328		5.05115	4.90309	5.04139	5.05115
5.07918	5.33244	4.82364	4.79239		5.37566	6.03141	5.08814	5.32736		4.80618	5.30643	5.07918	5.07918
	4.91116		5.14613		5.55023	5.07918	5.45484	5.74233			5.30103	4.89763
					5.90714

## Sheet: Suppl4
Suppl4A	Female mice highlighted in yellow
2 Week	4 Week	6 Week	2 Week	4 Week	6 Week
0.085075	0.015875	0.1608	0.066025	0.015875	0.1608
0.02875	0.130025	0.0967	0.1821	0.130025	0.0967
0.05165	0.072925	0.20625	0.055225	0.072925	0.20625
0	0.331425	0.054175	0.01995	0.331425	0.054175
0.23755	0	0.1409	0	0	0.1409
0.030825	0.062675	0.10185	0	0.062675	0.10185
0.0875	0	0.11685	0.11355	0	0.11685
0	0	0.384375	0	0	0.384375
0.055125	0.219375	0.06635	0	0	0.068
0.066025	0.348725	0.140875	0.07295	0.005025	0
0.067025	0.044225	0.123175	0	0.074825	0
0.063475	0.106725	0.163275	0.147825	0.169075	0.06875
0.08805	0.0121	0.13335	0.0158	0	0.0562
0.0939	0	0.127725	0.0494	0.0109	0.067875
0.088725	0.119275	0.1052	0.069625	0	0
0.11265	0.08185	0.185175	0.05975	0.0812	0
Suppl4B
2 Week	4 Week	6 Week	2 Week	4 Week	6 Week
0.000225	0	0.11545	0	0.8995	0.00105
0	0.056625	0.056225	0.0426	0	0
0	0	0.163925	0	0	0.15675
0	0.0847	0	0	0.35225	0.222275
0.0268	0	0.14685	0	0	0.1571
0	0.08955	0.085875	0.133175	0.23235	0.13545
0.073425	0	0.1112	0.088725	0.133025	0
0	0	0.705625	0.096225	0	0.175975
0	0.0328	0	0.17715	0	0
0.06115	0.28855	0.13775	0.090575	0.07005	0.04735
0.030925	0	0.1319	0.232375	0	0
0.02025	0.12485	0.071075	0.16615	0.301775	0.0297
0.213175	0	0.114425	0.0728	0	0.047825
0.0967	0	0.080125	0	0.037975	0.1301
0.057	0.0935	0.066275	0.051775	0	0.24015
0.151475	0.033025	0.079825	0.504225	0.19465	0.113875

[truncated: 2 more sheets: Suppl6, Suppl7]
